# Supplementary material for: The 5:2 diet does not increase adult hippocampal neurogenesis or enhance spatial memory in mice
Source: EMBO Rep. 2023 Nov 21;24(12):e57269. doi: 10.15252/embr.202357269 (PMC10702912; doi:10.15252/embr.202357269)
Supplement: Supplementary file 4 — Source Data for Expanded View and Appendix [file EMBR-24-e57269-s001.zip]

Archive with 101 entries (65 files):
- Appendix/
- Appendix/Appendix/
- Appendix/Appendix/Table 1/
- Appendix/Appendix/Table 1/Final Body Weight. Numerical Data.xlsx
- Appendix/Appendix/Table 1/Nose-Anus Length. Numerical Data.xlsx
- Appendix/Appendix/Table 1/Tibial Length.Numerical Data.xlsx
- Appendix/__MACOSX/
- Appendix/__MACOSX/._Appendix
- Appendix/__MACOSX/Appendix/
- Appendix/__MACOSX/Appendix/._Table 1
- Appendix/__MACOSX/Appendix/Table 1/
- Appendix/__MACOSX/Appendix/Table 1/._Final Body Weight. Numerical Data.xlsx
- Appendix/__MACOSX/Appendix/Table 1/._Nose-Anus Length. Numerical Data.xlsx
- Appendix/__MACOSX/Appendix/Table 1/._Tibial Length.Numerical Data.xlsx
- Figure EV1/
- Figure EV1/Figure EV1/
- Figure EV1/Figure EV1/.DS_Store
- Figure EV1/Figure EV1/EV1 B/
- Figure EV1/Figure EV1/EV1 B/Starting & Final Body Weight. Numerical Data.xlsx
- Figure EV1/Figure EV1/EV1 C/
- Figure EV1/Figure EV1/EV1 C/Body Weight Change.Numerical Data.xlsx
- Figure EV1/Figure EV1/EV1 D/
- Figure EV1/Figure EV1/EV1 D/Daily Food Intake. Numerical Data.xlsx
- Figure EV1/Figure EV1/EV1 E/
- Figure EV1/Figure EV1/EV1 E/Cumulative Food Intake. Numerical Data.xlsx
- Figure EV1/__MACOSX/
- Figure EV1/__MACOSX/._Figure EV1
- Figure EV1/__MACOSX/Figure EV1/
- Figure EV1/__MACOSX/Figure EV1/._.DS_Store
- Figure EV1/__MACOSX/Figure EV1/._EV1 B
- Figure EV1/__MACOSX/Figure EV1/._EV1 C
- Figure EV1/__MACOSX/Figure EV1/._EV1 D
- Figure EV1/__MACOSX/Figure EV1/._EV1 E
- Figure EV1/__MACOSX/Figure EV1/EV1 B/
- Figure EV1/__MACOSX/Figure EV1/EV1 B/._Starting & Final Body Weight. Numerical Data.xlsx
- Figure EV1/__MACOSX/Figure EV1/EV1 C/
- Figure EV1/__MACOSX/Figure EV1/EV1 C/._Body Weight Change.Numerical Data.xlsx
- Figure EV1/__MACOSX/Figure EV1/EV1 D/
- Figure EV1/__MACOSX/Figure EV1/EV1 D/._Daily Food Intake. Numerical Data.xlsx
- Figure EV1/__MACOSX/Figure EV1/EV1 E/
- Figure EV1/__MACOSX/Figure EV1/EV1 E/._Cumulative Food Intake. Numerical Data.xlsx
- Figure EV2/
- Figure EV2/Figure EV2/
- Figure EV2/Figure EV2/.DS_Store
- Figure EV2/Figure EV2/EV2 A/
- Figure EV2/Figure EV2/EV2 A/Adolescent. C57BL6J. 5.2 Diet.tif
- Figure EV2/Figure EV2/EV2 A/Adolescent. loxTB-GHSR. 5.2 Diet.tif
- Figure EV2/Figure EV2/EV2 A/Adolescent. loxTB-GHSR. Ad libitum.tif
- Figure EV2/Figure EV2/EV2 A/Adult. C57BL6J. 5.2 Diet.tif
- Figure EV2/Figure EV2/EV2 A/Adult. loxTB-GHSR. 5.2 Diet.tif
- Figure EV2/Figure EV2/EV2 A/Adult. loxTB-GHSR. Ad libitum.tif
- Figure EV2/Figure EV2/EV2 C/
- Figure EV2/Figure EV2/EV2 C/Adolescent. Suprapyramidal & Infrapyramidal BrdU+NeuN+ cell counts. NUmerical Data .xlsx
- Figure EV2/Figure EV2/EV2 D/
- Figure EV2/Figure EV2/EV2 D/Adult. Suprapyramidal & Infrapyramidal BrdU+NeuN+ cell counts. Numerical data.xlsx
- Figure EV2/__MACOSX/
- Figure EV2/__MACOSX/._Figure EV2
- Figure EV2/__MACOSX/Figure EV2/
- Figure EV2/__MACOSX/Figure EV2/._.DS_Store
- Figure EV2/__MACOSX/Figure EV2/._EV2 A
- Figure EV2/__MACOSX/Figure EV2/._EV2 C
- Figure EV2/__MACOSX/Figure EV2/._EV2 D
- Figure EV2/__MACOSX/Figure EV2/EV2 A/
- Figure EV2/__MACOSX/Figure EV2/EV2 A/._Adolescent. C57BL6J. 5.2 Diet.tif
- Figure EV2/__MACOSX/Figure EV2/EV2 A/._Adolescent. loxTB-GHSR. 5.2 Diet.tif
- Figure EV2/__MACOSX/Figure EV2/EV2 A/._Adolescent. loxTB-GHSR. Ad libitum.tif
- Figure EV2/__MACOSX/Figure EV2/EV2 A/._Adult. C57BL6J. 5.2 Diet.tif
- Figure EV2/__MACOSX/Figure EV2/EV2 A/._Adult. loxTB-GHSR. 5.2 Diet.tif
- Figure EV2/__MACOSX/Figure EV2/EV2 A/._Adult. loxTB-GHSR. Ad libitum.tif
- Figure EV2/__MACOSX/Figure EV2/EV2 C/
- Figure EV2/__MACOSX/Figure EV2/EV2 C/._Adolescent. Suprapyramidal & Infrapyramidal BrdU+NeuN+ cell counts. NUmerical Data .xlsx
- Figure EV2/__MACOSX/Figure EV2/EV2 D/
- Figure EV2/__MACOSX/Figure EV2/EV2 D/._Adult. Suprapyramidal & Infrapyramidal BrdU+NeuN+ cell counts. Numerical data.xlsx
- Figure EV3/
- Figure EV3/Figure EV3/
- Figure EV3/Figure EV3/Adolescent loxTB-GHSR. 5.2 diet.tif
- Figure EV3/Figure EV3/Adolescent. C57BL6J. 5.2 Diet.tif
- Figure EV3/Figure EV3/Adolescent. C57BL6J. Ad libitum.tif
- Figure EV3/Figure EV3/Adolescent. loxTB-GHSR. Ad libitum.tif
- Figure EV3/Figure EV3/Adult. C57BL6J. 5.2 Diet.tif
- Figure EV3/Figure EV3/Adult. C57BL6J. Ad libitum.tif
- Figure EV3/Figure EV3/Adult. loxTB-GHSR. 5.2 Diet.tif
- Figure EV3/Figure EV3/Adult. loxTB-GHSR. Ad libitum.tif
- Figure EV3/__MACOSX/
- Figure EV3/__MACOSX/._Figure EV3
- Figure EV3/__MACOSX/Figure EV3/
- Figure EV3/__MACOSX/Figure EV3/._Adolescent loxTB-GHSR. 5.2 diet.tif
- Figure EV3/__MACOSX/Figure EV3/._Adolescent. C57BL6J. 5.2 Diet.tif
- Figure EV3/__MACOSX/Figure EV3/._Adolescent. C57BL6J. Ad libitum.tif
- Figure EV3/__MACOSX/Figure EV3/._Adolescent. loxTB-GHSR. Ad libitum.tif
- Figure EV3/__MACOSX/Figure EV3/._Adult. C57BL6J. 5.2 Diet.tif
- Figure EV3/__MACOSX/Figure EV3/._Adult. C57BL6J. Ad libitum.tif
- Figure EV3/__MACOSX/Figure EV3/._Adult. loxTB-GHSR. 5.2 Diet.tif
- Figure EV3/__MACOSX/Figure EV3/._Adult. loxTB-GHSR. Ad libitum.tif
- Figure EV4/
- Figure EV4/Figure EV4/
- Figure EV4/Figure EV4/Plasma Corticosterone. Numerical Data .xlsx
- Figure EV4/__MACOSX/
- Figure EV4/__MACOSX/._Figure EV4
- Figure EV4/__MACOSX/Figure EV4/
- Figure EV4/__MACOSX/Figure EV4/._Plasma Corticosterone. Numerical Data .xlsx
