# Supplementary material for: The 5:2 diet does not increase adult hippocampal neurogenesis or enhance spatial memory in mice
Source: EMBO Rep. 2023 Nov 21;24(12):e57269. doi: 10.15252/embr.202357269 (PMC10702912; doi:10.15252/embr.202357269)
Supplement: Supplementary file 4 — Source Data for Expanded View and Appendix [file EMBR-24-e57269-s001.zip › Appendix/Appendix/Table 1/Final Body Weight. Numerical Data.xlsx]

## Sheet: Sheet1
	Panel 1	Adolescent; Male				Panel 2	Adolescent; Female				Panel 3	Adult; Male				Panel 4	Adult; Female
		Group	Mouse number	Final Body Weight (g)			Group	Mouse number	Final Body Weight (g)			Group	Mouse number	Final Body Weight (g)			Group	Mouse number	Final Body Weight (g)
		C57BL/6 J Ad libitum	o11	26.17			C57BL/6J Ad libitum	o2	24.45			C57BL/6J Ad libitum	n2	33.29			C57BL/6J Ad libitum	n5	26.49
			o29	25.64				o3	20.96				n9	31.01				n6	29.07
			o38	27.14				o4	21.41				n17	30.66				n11	23.74
			o49	29.36				o16	22.15				n37	30.73				n22	30.71
			o50	30.04				o21	20.36				n47	33.35				n32	27.31
			o51	26.49				o36	21.19				n53	43.23				n43	27.12
			Average	27.4733				o36	23.81				n54	39.11				n51	28.46
			SEM	0.736775				Average	22.0471				n55	43.66				n59	25.6
		C57BL/6J - 5:2 diet	o12	27.49				SEM	0.578606				Average	35.63				n60	37.64
			o30	25.3			C57BL/6J 5:2 diet	o5	20.88				SEM	1.95978				Average	28.46
			o39	28.24				o6	20.14			C57BL/6J 5:2 diet	n3	31.5				SEM	1.32897
			o47	25.85				o7	20.98				n4	30.55			C57BL/6 J 5:2 diet	n7	28.82
			o52	27.28				o17	23.08				n10	32.33				n8	27.47
			o53	24.18				o22	23.44				n38	33.59				n12	24.54
			Average	26.39				o23	21.06				n48	31.67				n13	24.57
			SEM	0.626855				o43	21.1				n56	40.08				n33	25.59
		loxTB-GHSR Ad libitum	o13	22.28				o48	21.75				n57	41.36				n44	28.44
			o14	23.5				Average	21.5537				n58	36.31				n61	34.58
			o31	23.62				SEM	0.404382				Average	34.6737				n62	31.82
			o32	27.75			loxTB-GHSR Ad libitum	o8	20.47				SEM	1.46006				Average	28.2287
			o33	25.8				o9	18.25			loxTB-GHSR Ad libitum	n1	30.26				SEM	1.25472
			o40	26.77				o18	20.87				n18	33.87			loxTB-GHSR Ad libitum	n14	23.91
			o54	24.43				o24	22.17				n19	28.08				n23	21.79
			Average	24.8786				o25	21.63				n27	35.08				n24	22.26
			SEM	0.741779				o37	22.43				n28	30.72				n34	26.8
		loxTB-GHSR 5:2 diet	o1	22.92				o44	23.25				n39	31.98				n35	24.97
			o15	25.76				Average	21.2957				n40	31.02				n45	25.44
			o34	24.41				SEM	0.61955				n49	33.31				n52	26.28
			o35	25.48			loxTB-GHSR 5:2 diet	o10	19.89				Average	31.79				Average	24.4929
			o41	25.47				o19	22.79				SEM	0.794398				SEM	0.728213
			o55	27.92				o20	22.41			loxTB-GHSR 5:2 diet	n20	31.42			loxTB-GHSR 5:2 diet	n15	21.66
			o56	24.58				o26	19.96				n29	31.05				n16	23.03
			Average	25.22				o27	19.57				n30	29.13				n25	21.76
			SEM	0.578738				o28	21.48				n31	30.01				n26	24.17
								o45	20.14				n41	32				n36	25.34
								Average	20.8914				n42	29.54				n46	26.57
								SEM	0.498528				n50	32.39				Average	23.755
													Average	30.7914				SEM	0.806295
													SEM	0.473465
