# Supplementary material for: The 5:2 diet does not increase adult hippocampal neurogenesis or enhance spatial memory in mice
Source: EMBO Rep. 2023 Nov 21;24(12):e57269. doi: 10.15252/embr.202357269 (PMC10702912; doi:10.15252/embr.202357269)
Supplement: Supplementary file 4 — Source Data for Expanded View and Appendix [file EMBR-24-e57269-s001.zip › Appendix/Appendix/Table 1/Nose-Anus Length. Numerical Data.xlsx]

## Sheet: Sheet1
	Panel 1	Adolescent; Male				Panel 2	Adolescent; Female				Panel 3	Adult; Male				Panel 4	Adult; Female
		Group	Mouse number	Nose-Anus Length (mm)			Group	Mouse number	Nose-Anus Length (mm)			Group	Mouse number	Nose-Anus Length (mm)			Group	Mouse number	Nose-Anus Length (mm)
		C57BL/6 J Ad libitum	o11	92			C57BL/6J Ad libitum	o2	90			C57BL/6J Ad libitum	n2	96			C57BL/6J Ad libitum	n5	91
			o29	90				o3	87				n9	98				n6	89
			o38	93				o4	88				n17	94				n11	91
			o49	81				o16	89				n37	90				n22	No Data
			o50	93				o21	83				n47	97				n32	92
			o51	91				o36	87				n53	100				n43	87
			Average	90				o36	88				n54	99				n51	88
			SEM	1.8619				Average	87.4286				n55	102				n59	85
		C57BL/6J - 5:2 diet	o12	91				SEM	0.84112				Average	97				n60	100
			o30	91			C57BL/6J 5:2 diet	o5	89				SEM	1.32288				Average	90.375
			o39	91				o6	87			C57BL/6J 5:2 diet	n3	97				SEM	1.60287
			o47	87				o7	87				n4	95			C57BL/6 J 5:2 diet	n7	91
			o52	85				o17	91				n10	98				n8	93
			o53	83				o22	89				n38	95				n12	90
			Average	88				o23	82				n48	92				n13	88
			SEM	1.43759				o43	84				n56	101				n33	93
		loxTB-GHSR Ad libitum	o13	87				o48	84				n57	100				n44	91
			o14	91				Average	86.625				n58	95				n61	97
			o31	88				SEM	1.08459				Average	96.625				n62	98
			o32	94			loxTB-GHSR Ad libitum	o8	81				SEM	1.05115				Average	92.625
			o33	87				o9	82			loxTB-GHSR Ad libitum	n1	92				SEM	1.20915
			o40	95				o18	87				n18	97			loxTB-GHSR Ad libitum	n14	89
			o54	87				o24	85				n19	97				n23	88
			Average	89.8571				o25	85				n27	97				n24	88
			SEM	1.31708				o37	85				n28	96				n34	95
		loxTB-GHSR 5:2 diet	o1	91				o44	87				n39	95				n35	95
			o15	89				Average	84.5714				n40	91				n45	90
			o34	91				SEM	0.868966				n49	94				n52	83
			o35	93			loxTB-GHSR 5:2 diet	o10	83				Average	94.875				Average	89.7143
			o41	92				o19	86				SEM	0.833185				SEM	1.59932
			o55	89				o20	91			loxTB-GHSR 5:2 diet	n20	98			loxTB-GHSR 5:2 diet	n15	87
			o56	85				o26	82				n29	96				n16	87
			Average	90				o27	79				n30	97				n25	87
			SEM	1				o28	87				n31	96				n26	89
								o45	84				n41	92				n36	92
								Average	84.5714				n42	91				n46	87
								SEM	1.46152				n50	94				Average	88.1667
													Average	94.8571				SEM	0.833333
													SEM	0.986301
