# Supplementary material for: The 5:2 diet does not increase adult hippocampal neurogenesis or enhance spatial memory in mice
Source: EMBO Rep. 2023 Nov 21;24(12):e57269. doi: 10.15252/embr.202357269 (PMC10702912; doi:10.15252/embr.202357269)
Supplement: Supplementary file 4 — Source Data for Expanded View and Appendix [file EMBR-24-e57269-s001.zip › Appendix/Appendix/Table 1/Tibial Length.Numerical Data.xlsx]

## Sheet: Sheet1
	Panel 1	Adolescent; Male				Panel 2	Adolescent; Female				Panel 3	Adult; Male				Panel 4	Adult; Female
		Group	Mouse number	Tibial Length (mm)			Group	Mouse number	Tibial Length (mm)			Group	Mouse number	Tibial Length (mm)			Group	Mouse number	Tibial Length (mm)
		C57BL/6 J Ad libitum	o11	18.204			C57BL/6J Ad libitum	o2	17.831			C57BL/6J Ad libitum	n2	18.646			C57BL/6J Ad libitum	n5	18.453
			o29	17.98				o3	17.326				n9	18.246				n6	18.466
			o38	17.426				o4	17.173				n17	18.013				n11	18.67
			o49	17.574				o16	17.832				n37	18.15				n22	No Data
			o50	17.991				o21	17.609				n47	18.614				n32	18.206
			o51	17.459				o36	17.426				n53	18.463				n43	18.616
			Average	17.7723				o36	17.94				n54	18.71				n51	18.909
			SEM	0.133509				Average	17.591				n55	18.837				n59	18.23
		C57BL/6J - 5:2 diet	o12	17.894				SEM	0.110192				Average	18.4599				n60	19.075
			o30	17.901			C57BL/6J 5:2 diet	o5	17.4446				SEM	0.103911				Average	18.5781
			o39	18.246				o6	17.095			C57BL/6J 5:2 diet	n3	18.904				SEM	0.108079
			o47	17.531				o7	17.211				n4	18.042			C57BL/6 J 5:2 diet	n7	18.481
			o52	17.896				o17	18.164				n10	18.4				n8	18.518
			o53	17.972				o22	18.276				n38	18.347				n12	18.05
			Average	17.9067				o23	18.383				n48	18.969				n13	18.713
			SEM	0.0932465				o43	17.491				n56	18.515				n33	18.66
		loxTB-GHSR Ad libitum	o13	17.303				o48	17.108				n57	18.825				n44	18.511
			o14	17.369				Average	17.6466				n58	No Data				n61	18.489
			o31	17.684				SEM	0.191575				Average	18.5717				n62	18.801
			o32	17.903			loxTB-GHSR Ad libitum	o8	17.028				SEM	0.128749				Average	18.5279
			o33	17.806				o9	17.121			loxTB-GHSR Ad libitum	n1	18.183				SEM	0.0800425
			o40	17.682				o18	17.306				n18	18.05			loxTB-GHSR Ad libitum	n14	18.049
			o54	17.592				o24	17.709				n19	18.136				n23	17.886
			Average	17.6199				o25	17.531				n27	18.359				n24	17.566
			SEM	0.0826494				o37	17.7				n28	18.03				n34	18.46
		loxTB-GHSR 5:2 diet	o1	16.979				o44	17.72				n39	18.491				n35	18.144
			o15	17.778				Average	17.445				n40	18.486				n45	18.589
			o34	17.786				SEM	0.110833				n49	18.144				n52	18.457
			o35	18.16			loxTB-GHSR 5:2 diet	o10	17.184				Average	18.2349				Average	18.1644
			o41	18.18				o19	17.705				SEM	0.0655947				SEM	0.138237
			o55	17.894				o20	17.903			loxTB-GHSR 5:2 diet	n20	17.816			loxTB-GHSR 5:2 diet	n15	18.038
			o56	17.826				o26	17.311				n29	18.418				n16	18.23
			Average	17.8004				o27	17.537				n30	17.847				n25	17.443
			SEM	0.151046				o28	17.262				n31	17.853				n26	18.35
								o45	17.697				n41	18.724				n36	18.314
								Average	17.5141				n42	18.145				n46	18.291
								SEM	0.101821				n50	18.872				Average	18.111
													Average	18.2393				SEM	0.141002
													SEM	0.166074
