# Supplementary material for: The 5:2 diet does not increase adult hippocampal neurogenesis or enhance spatial memory in mice
Source: EMBO Rep. 2023 Nov 21;24(12):e57269. doi: 10.15252/embr.202357269 (PMC10702912; doi:10.15252/embr.202357269)
Supplement: Supplementary file 4 — Source Data for Expanded View and Appendix [file EMBR-24-e57269-s001.zip › Figure EV1/Figure EV1/EV1 B/Starting & Final Body Weight. Numerical Data.xlsx]

## Sheet: Sheet1
		Group	Mouse Number	Starting Weight (g)	Final Weight (g)
		Male Ad libitum	s4	25.59	27.63
			s5	23.45	26.92
			s6	23.59	26.05
			s19	22.39	24.79
			s20	24.78	26.39
			s21	24.91	27.01
			Average	24.1183	26.465
			SEM	0.481085	0.40186
		Male 5:2 Diet	s10	23.83	26.29
			s11	24.82	26.27
			s12	22.43	25.65
			s22	24.98	26.51
			s23	25.06	27.21
			s24	24.03	25.04
			Average	24.1917	26.1617
			SEM	0.409499	0.303781
		Female Ad libitum	s1	17.39	21.18
			s2	19.75	22.06
			s3	17.58	19.72
			s13	17.24	18.51
			s14	17.82	19.61
			s15	16.52	19.62
			Average	17.7167	20.1167
			SEM	0.444587	0.521195
		Female 5:2 Diet	s7	18.73	19.9
			s8	19.05	22.09
			s9	15.24	18.4
			s16	18.38	19.65
			s17	17.95	19.47
			s18	16.84	20.08
			Average	17.6983	19.9317
			SEM	0.58308	0.49396
