# Supplementary material for: The 5:2 diet does not increase adult hippocampal neurogenesis or enhance spatial memory in mice
Source: EMBO Rep. 2023 Nov 21;24(12):e57269. doi: 10.15252/embr.202357269 (PMC10702912; doi:10.15252/embr.202357269)
Supplement: Supplementary file 4 — Source Data for Expanded View and Appendix [file EMBR-24-e57269-s001.zip › Figure EV1/Figure EV1/EV1 C/Body Weight Change.Numerical Data.xlsx]

## Sheet: Sheet1
	Panel 1	Male		Day
		Diet	Mouse Number	1	2	3	4	5	6	7	8	9	10	11	12	13	14	15	16	17	18	19	20	21	22	23
		Ad libitum	s4	0.56	-0.21	0.13	0.05	0.55	0.69	0.95	1.1	1.2	1.47	2	1.74	1.48	1	1.76	1.44	1.87	1.57	1.62	1.55	1.88	2.11	1.78
			s5	0.33	0.66	0.37	1.01	1.33	1.18	1.56	1.77	1.88	2.75	2.45	1.94	1.93	1.97	2.94	3.28	2.83	3.17	3.46	3.24	3.4	3.16	3.61
			s6	-0.29	0.3	0.54	0.97	1.13	1.21	1.53	1.7	2	2.42	2.23	2.49	2.66	2.43	2.64	2.66	2.41	2.6	3.19	2.92	2.91	2.3	2.34
			s19	0.12	-0.87	-0.01	0.22	0.9	2.5	0.88	0.84	1.61	0.97	1.16	1.64	1.52	1.18	1.14	1.41	1.51	1.66	1.27	1.87	2.04	2	2.02
			s20	-0.05	-0.04	-0.27	-0.25	-0.31	0.67	0.67	0.29	0.77	0.74	0.63	0.97	0.45	0.49	0.72	0.9	1.17	0.87	0.6	1.14	1.47	1.15	1
			s21	-0.1	-0.33	-0.7	-0.86	0.72	-2.15	0.99	0.79	0.24	1.15	0.97	0.76	1.04	1.03	1.54	1.52	1.4	1.46	1.8	2.27	1.63	2.25	2.44
			Average	0.095	-0.0816667	0.01	0.19	0.72	0.683333	1.09667	1.08167	1.28333	1.58333	1.57333	1.59	1.51333	1.35	1.79	1.86833	1.865	1.88833	1.99	2.165	2.22167	2.16167	2.19833
			SEM	0.126405	0.2158	0.183285	0.294245	0.2354	0.628552	0.14881	0.232858	0.279006	0.334122	0.305861	0.260179	0.307914	0.291216	0.350038	0.368424	0.261633	0.34269	0.4555	0.329269	0.312361	0.263052	0.351856
		5:2 Diet	s10	-2.14	0.51	1.01	-2.27	1.57	0.84	1.28	-1.42	-0.02	0.73	-1.67	1.53	0.61	2.04	-1.29	0.7	1.21	-1.3	1.78	1.26	2.31	-0.46	2.12
			s11	-3.68	0.05	0.17	-3.6	0.55	0.37	-0.29	-3.45	-2.98	-2.97	-5.76	-2.59	-1.32	-0.07	-4.19	0.47	0.38	-3.07	1.42	2.38	2.4	-1.04	1.98
			s12	-2.61	0.52	1	-2.66	1.12	1.12	0.83	-2.41	-0.2	0.73	-1.77	1.08	2.67	2.5	-0.76	2.15	2.45	-0.52	2.69	2.8	3.05	0.64	2.92
			s22	-1.78	-0.05	-0.4	-3.49	-1.67	-1.87	0.84	-1.78	0.79	1.69	-2.03	1.55	1.48	1.54	-1.96	1.12	0.98	-2.33	1.33	1.61	1.84	-1.68	1.58
			s23	-1.84	0.35	-0.12	-3	0.46	-0.27	1.3	-1.02	0.59	1.66	-1.73	1.59	1.71	1.9	-1.63	2.22	2.09	-1.12	2.78	2.53	2.35	-0.65	2.56
			s24	-1.91	0.2	-0.21	-3.63	-2.33	1.71	-0.47	-2.47	-0.91	-0.21	-3.58	0.46	0.47	0.54	-2.98	0.66	0.75	-2.89	1.12	1.26	1.12	-1.49	1.09
			Average	-2.32667	0.263333	0.241667	-3.10833	-0.05	0.316667	0.581667	-2.09167	-0.455	0.271667	-2.75667	0.603333	0.936667	1.40833	-2.135	1.22	1.31	-1.87167	1.85333	1.97333	2.17833	-0.78	2.04167
			SEM	0.297542	0.0969421	0.25279	0.229135	0.643848	0.516047	0.316116	0.35526	0.562108	0.709452	0.669187	0.66266	0.557217	0.399553	0.510795	0.317354	0.326874	0.424338	0.29232	0.277389	0.263962	0.342413	0.268879
	Panel 2	Female		Day
		Diet	Mouse Number	1	2	3	4	5	6	7	8	9	10	11	12	13	14	15	16	17	18	19	20	21	22	23
		Ad libitum	s1	-0.18	-0.18	-0.32	-0.16	0.14	0.13	0.38	0	0.18	1.06	0.93	0.93	0.51	1.1	1.77	2.37	1.81	1.94	2.49	3.15	2.39	2.96	3.37
			s2	-0.08	-0.53	-0.21	0.24	0.5	0.45	0.43	0.77	1.04	0.75	0.54	0.62	0.55	1.51	0.87	1.6	1.9	1.87	1.59	1.65	1.93	2.22	1.94
			s3	-0.02	-0.01	0.15	0.3	0.39	0.23	0.3	0.11	0.34	0.87	0.82	0.51	0.7	0.57	0.97	1.05	1.11	1.71	1.99	2.09	2.22	2.15	2.01
			s13	0.41	0.66	0.55	0.56	0.28	0.73	1.02	0.72	0.72	0.84	0.58	0.33	1.13	1.48	2.47	1.34	1.35	1.27	1.32	1.02	1.35	1.24	1.31
			s14	0.11	0.41	0.22	-0.09	-0.44	-0.1	-0.07	-0.14	-0.37	0.33	0.48	0.53	0.66	1.27	1.06	0.74	0.6	1.19	1.53	1.5	1.08	1.49	1.86
			s15	-0.22	0.05	0.59	0.39	0.31	0.53	1.18	1.74	1.82	1.86	1.9	1.77	1.82	1.77	1.9	2.05	2.46	2.66	2.34	2.29	2.5	2.82	3.23
			Average	0.00333333	0.0666667	0.163333	0.206667	0.196667	0.328333	0.54	0.533333	0.621667	0.951667	0.875	0.781667	0.895	1.28333	1.50667	1.525	1.53833	1.77333	1.87667	1.95	1.91167	2.14667	2.28667
			SEM	0.0944693	0.172524	0.153616	0.114125	0.136349	0.122377	0.192128	0.286585	0.309757	0.206808	0.216945	0.213392	0.20586	0.170248	0.261083	0.249757	0.267923	0.217634	0.192867	0.301806	0.236466	0.281279	0.336459
		5:2 Diet	s7	-2.41	-0.18	1.15	-2.28	0.9	1.28	0.7	-1.54	-1.82	-2.24	-3.62	-1.15	-0.54	0.07	-2.02	0.73	0.73	-1.17	1.91	1.91	2.1	-0.25	1.38
			s8	-2.61	-0.56	-0.15	-2.78	0.48	0.87	0.75	-1.43	0.49	1.55	-1.43	1.21	1.82	1.39	-1.76	1.07	2.41	-1.24	2.45	2.91	3.52	0.77	2.24
			s9	-1.44	0.24	0.59	-1.3	0.94	1.01	1.25	-0.28	1.09	1.66	-0.09	1.73	2.16	2.68	0.56	2.21	2.46	0.64	2.78	2.86	3.38	1.24	3.15
			s16	-1.45	0.04	-0.18	-2.41	-1.07	-0.46	0.84	-1.01	-0.2	0.24	-1.39	0.19	0.33	0.72	-1.62	0.73	0.88	-1.53	1.04	0.9	1.33	-0.85	1.33
			s17	-1.52	-0.05	-0.49	-2.44	0.21	0.15	0.97	-0.09	0.65	1.13	-0.57	1.45	0.68	1.33	-1.26	0.88	0.97	-1.01	1.43	1.72	1.78	-0.62	1.15
			s18	-0.87	1.26	0.77	-1.37	0.77	1.07	1.66	0.46	1.76	1.85	-0.35	1.56	1.61	2.26	0.05	1.98	2.1	-0.28	2.59	2.72	2.36	0.17	3.15
			Average	-1.71667	0.125	0.281667	-2.09667	0.371667	0.653333	1.02833	-0.648333	0.328333	0.698333	-1.24167	0.831667	1.01	1.40833	-1.00833	1.26667	1.59167	-0.765	2.03333	2.17	2.41167	0.0766667	2.06667
			SEM	0.269687	0.251764	0.263469	0.250289	0.309682	0.272845	0.149698	0.327245	0.505103	0.632632	0.525563	0.454668	0.420809	0.392168	0.432269	0.26851	0.33254	0.328844	0.283251	0.327068	0.357532	0.331337	0.375577
