# Supplementary material for: The 5:2 diet does not increase adult hippocampal neurogenesis or enhance spatial memory in mice
Source: EMBO Rep. 2023 Nov 21;24(12):e57269. doi: 10.15252/embr.202357269 (PMC10702912; doi:10.15252/embr.202357269)
Supplement: Supplementary file 4 — Source Data for Expanded View and Appendix [file EMBR-24-e57269-s001.zip › Figure EV1/Figure EV1/EV1 D/Daily Food Intake. Numerical Data.xlsx]

## Sheet: Sheet1
	Panel 1	Male		Day
		Diet	Mouse Number	12	13	14	15	16	17	18	19	20	21	22	23
		Ad libitum	s4	3.34	4.74	2.34	3.49	4.53	3.53	2.57	3.43	2.68	3	3.48	3.37
			s5	4.22	3.97	3.04	4.47	4.18	4.01	4.29	4.55	4.26	3.25	5.3	2.07
			s6	4.07	4.24	3.06	3.59	3.32	3.51	3.51	3.22	3.89	3.58	2.79	3.33
			s19	4.55	3.6	2.65	3.31	2.77	2.85	3.3	2.55	3.52	3.42	3.44	2.93
			s20	4.3	3.56	4	3.94	3.9	3.68	3.2	3.63	3.2	3.63	2.99	3.05
			s21	3.92	3.55	7.01	0.3	3.14	3.76	3.42	3.51	3.67	3.34	3.64	3.38
			Average	4.06667	3.94333	3.68333	3.18333	3.64	3.55667	3.38167	3.48167	3.53667	3.37	3.60667	3.02167
			SEM	0.169424	0.195187	0.703367	0.600476	0.274506	0.159618	0.226678	0.264782	0.224598	0.0942338	0.363297	0.204913
		5:2 Diet	s10	6.58	6.24	4.32	0	5.9	5.01	0	2.31	4.74	3.99	0	5.46		Fasting Day
			s11	6.87	9.01	1.97	0	7.58	7.12	0	7.41	7.45	4.86	0	5.32
			s12	6.68	6.4	4.6	0	5.92	5.36	0	6.29	5.91	3.26	0	4.97
			s22	6.43	5.66	4.48	0	5.31	4.97	0	6.24	4.99	4.55	0	6.04
			s23	6.26	5.43	5.46	0	5.7	5.07	0	6.65	5.35	4.32	0	5.85
			s24	6.27	5.01	4.79	0	5.2	4.91	0	5.8	5	5.4	0	5.32
			Average	6.515	6.29167	4.27	0	5.935	5.40667	0	5.78333	5.57333	4.39667	0	5.49333
			SEM	0.0982768	0.582749	0.487579	0	0.350882	0.348604	0	0.728623	0.410225	0.300452	0	0.159283
	Panel 2	Female		Day
		Diet	Mouse Number	12	13	14	15	16	17	18	19	20	21	22	23
		Ad libitum	s1	2.65	3.18	3.14	3.47	3.09	3.46	3.05	2.8	4.29	2.33	3.19	3.52
			s2	3.29	3.64	3.06	3.13	3.33	3.51	4.23	2.53	3.37	3.13	3.82	4.13
			s3	3.13	4.01	3.13	3.16	3.22	3.59	4.62	2.53	4.28	3.75	1.9	2.84
			s13	2.85	3.36	4.3	2.18	3.05	2.78	3.29	5.49	3.73	0.18	3.02	4.03
			s14	4.94	4.13	4.38	2.52	2.6	3.24	3.76	3.55	3.19	3.02	3.6	4.77
			s15	4.17	3.21	3.53	3.68	3.84	2.84	3.99	3.755	3.52	3.07	2.62	3.92
			Average	3.505	3.58833	3.59	3.02333	3.18833	3.23667	3.82333	3.4425	3.73	2.58	3.025	3.86833
			SEM	0.35816	0.166921	0.246766	0.232761	0.165397	0.143217	0.239049	0.461143	0.18986	0.514056	0.283992	0.263887
		5:2 Diet	s7	6.17	8.2	4	0	6.76	6.33	0	7.43	6.87	2.77	0	3.52		Fasting Day
			s8	3.67	5.01	3.38	0	5.76	5.34	0	6.87	6.78	3.93	0	4.5
			s9	5.08	4.64	3.7	0	4.56	3.87	0	5.57	3.19	3.39	0	4.47
			s16	6.28	3.64	3.98	0	4.8	3.94	0	6.83	4.92	3.82	0	4.57
			s17	5.23	3.07	3.37	0	4.32	4.2	0	5.74	4.16	3.53	0	4.83
			s18	4.99	4.33	3.49	0	4.25	3.58	0	5.36	4.05	3.61	0	4.57
			Average	5.23667	4.815	3.65333	0	5.075	4.54333	0	6.3	4.995	3.50833	0	4.41
			SEM	0.387278	0.734569	0.117009	0	0.404143	0.435512	0	0.347025	0.620638	0.167818	0	0.185418
