# Supplementary material for: The 5:2 diet does not increase adult hippocampal neurogenesis or enhance spatial memory in mice
Source: EMBO Rep. 2023 Nov 21;24(12):e57269. doi: 10.15252/embr.202357269 (PMC10702912; doi:10.15252/embr.202357269)
Supplement: Supplementary file 4 — Source Data for Expanded View and Appendix [file EMBR-24-e57269-s001.zip › Figure EV1/Figure EV1/EV1 E/Cumulative Food Intake. Numerical Data.xlsx]

## Sheet: Sheet1
		Group	Mouse Number	Cumulative Food Intake(g)
		Male Ad libitum	s4	40.5
			s5	47.61
			s6	42.11
			s19	38.89
			s20	43.08
			s21	42.64
			Average	42.4717
			SEM	1.2062
		Male 5:2 Diet	s10	44.55
			s11	57.59
			s12	49.39
			s22	48.67
			s23	50.09
			s24	47.7
			Average	49.665
			SEM	1.77084
		Female Ad libitum	s1	38.17
			s2	41.17
			s3	40.16
			s13	38.26
			s14	43.7
			s15	42.145
			Average	40.6008
			SEM	0.892488
		Female 5:2 Diet	s7	52.05
			s8	45.24
			s9	38.47
			s16	42.78
			s17	38.45
			s18	38.23
			Average	42.5367
			SEM	2.23351
