# Supplementary material for: The 5:2 diet does not increase adult hippocampal neurogenesis or enhance spatial memory in mice
Source: EMBO Rep. 2023 Nov 21;24(12):e57269. doi: 10.15252/embr.202357269 (PMC10702912; doi:10.15252/embr.202357269)
Supplement: Supplementary file 4 — Source Data for Expanded View and Appendix [file EMBR-24-e57269-s001.zip › Figure EV2/Figure EV2/EV2 C/Adolescent. Suprapyramidal & Infrapyramidal BrdU+NeuN+ cell counts. NUmerical Data .xlsx]

## Sheet: Sheet1
		Panel 1	Male; C57BL/6J		BrdU+/NeuN+ cell counts per DG section			Panel 3	Female; C57BL/6J		BrdU+/NeuN+ cell counts per DG section
			Diet	Mouse number	Suprapyramidal	Infrapyramidal			Diet	Mouse number	Suprapyramidal	Infrapyramidal
			Ad libitum	o11	5	3.26786			Ad libitum	o2	3.625	1.9375
				o29	2.58929	2.19643				o3	2.9375	3.375
				o38	4.1875	4				o4	3.625	1.6875
				o49	7.64286	5				o16	1.51786	1.85
				o50	9.25	6.26667				o21	4.0625	3.625
				o51	17.5385	7.15385				o36	1.6875	1.6875
				Average	7.70135	4.64747				o42	5.0625	2.60714
				SEM	2.19809	0.760661				Average	3.21684	2.39566
			5:2 diet	o12	5.22321	6.0625				SEM	0.482016	0.309598
				o30	2.16071	1.8125			5:2 diet	o5	5.5	2.75
				o39	2.125	2				o6	3.625	2.375
				o47	6.64706	3.52941				o7	5.5	2.8125
				o52	9.92857	4.5				o17	2.6	1.75
				o53	11.0769	5.13333				o22	4.5375	3
				Average	6.19358	3.83962				o23	3.5625	2.4375
				SEM	1.54663	0.698585				o43	1.5625	1.3125
										o48	13.3571	5.25
										Average	5.03058	2.71094
										SEM	1.28231	0.414231
		Panel 2	Male; loxTB-GHSR		BrdU+/NeuN+ cell counts per DG section
			Diet	Mouse number	Suprapyramidal	Infrapyramidal
			Ad libitum	o13	7	4.5625
				o14	3.3125	3.75		Panel 4	Female; loxTB-GHSR		BrdU+/NeuN+ cell counts per DG section
				o31	2.6875	2.4375			Group	Mouse number	Suprapyramidal	Infrapyramidal
				o32	3.25	2.1875			Ad libitum	o8	2.6875	2.35714
				o33	3.375	2.125				o9	2.53571	2.5625
				o40	2.625	1.75				o18	3.5	2.08333
				o54	12.1333	6.64706				o24	2.69643	2.66964
				Average	4.9119	3.35137				o25	3.0625	2.4375
				SEM	1.33067	0.668072				o37	2.3125	1.75
			5:2 diet	o1	3.0625	2				o44	2	1.875
				o15	2.58333	2.83333				Average	2.68495	2.24787
				o34	2.625	1.625				SEM	0.18498	0.132626
				o35	2.25	1.8125			5:2 diet	o10	3.07143	2.05357
				o41	2.1875	1.8125				o19	4.1875	2.63393
				o55	9.92857	4.85714				o20	3.6875	2.1875
				o56	14.9286	7.25				o26	2.75	2.1875
				Average	5.3665	3.17007				o27	3.02083	2.5
				SEM	1.90635	0.802492				o28	2.94048	2.3125
										o45	2	1.5625
										Average	3.09396	2.20536
										SEM	0.262433	0.130832
