# Supplementary material for: The 5:2 diet does not increase adult hippocampal neurogenesis or enhance spatial memory in mice
Source: EMBO Rep. 2023 Nov 21;24(12):e57269. doi: 10.15252/embr.202357269 (PMC10702912; doi:10.15252/embr.202357269)
Supplement: Supplementary file 4 — Source Data for Expanded View and Appendix [file EMBR-24-e57269-s001.zip › Figure EV2/Figure EV2/EV2 D/Adult. Suprapyramidal & Infrapyramidal BrdU+NeuN+ cell counts. Numerical data.xlsx]

## Sheet: Sheet1
		Panel 1	Male; C57BL/6J		BrdU+/NeuN+ cell counts per DG section				Panel 3	Female; C57BL/6J		BrdU+/NeuN+ cell counts per DG section
			Diet	Mouse number	Suprapyramidal	Infrapyramidal				Diet	Mouse number	Suprapyramidal	Infrapyramidal
			Ad libitum	n2	2.3125	2.5625				Ad libitum	n5	3.875	2.125
				n9	3.9375	3.375					n6	4.875	2.75
				n17	2.9375	2.375					n11	5.25	4.75
				n37	1.0625	0.9375					n22	2.375	1.875
				n47	1.58333	1.29167					n32	2.75	1.9375
				n53	IHC unsuccessful						n43	1.66667	1.08333
				n54	1.5	2.1875					n51	1.79167	1.14583
				n55	3.64286	2.64286					n59	2.625	3.125
				Average	2.42517	2.196					n60	2.8	2.13333
				SEM	0.421635	0.314635					Average	3.11204	2.325
			5:2 diet	n3	4.125	3.25					SEM	0.426588	0.373847
				n4	4.1875	3.9375				5:2 diet	n7	4.375	2.875
				n10	2.4375	1.6875					n8	3.3125	2.8125
				n38	1.41667	1.10417					n12	4.1875	3.875
				n48	1.40476	1.22619					n13	2.625	3.08929
				n56	3.28571	2.42857					n33	2	1.375
				n57	4.28571	4.14286					n44	2.3125	1.41667
				n58	3.85714	2.92857					n61	2	2.2
				Average	3.125	2.58817					n62	IHC unsuccessful
				SEM	0.430703	0.41588					Average	2.97321	2.52049
											SEM	0.378175	0.345118
		Panel 2	Male; loxTB-GHSR		BrdU+/NeuN+ cell counts per DG section				Panel 4	Female; loxTB-GHSR		BrdU+/NeuN+ cell counts per DG section
			Diet	Mouse number	Suprapyramidal	Infrapyramidal				Diet	Mouse number	Suprapyramidal	Infrapyramidal
			Ad libitum	n1	2.3125	1.5				Ad libitum	n14	2.93056	2.40972
				n18	3.0625	2.5					n23	3.22917	1.72917
				n19	2.9375	2.5					n24	3.75893	2.625
				n27	2.7125	2.225					n34	2.9375	1.875
				n28	2.4375	1.5					n35	2	1.875
				n39	1.39286	1.10714					n45	1.625	1.3125
				n40	1.1875	0.875					n52	1.84821	1.41071
				n49	1.5	1.375					Average	2.61848	1.89101
				Average	2.19286	1.69777					SEM	0.302197	0.182566
				SEM	0.260005	0.222539				5:2 diet	n15	3.4375	2.5
			5:2 diet	n20	2.875	2.1875					n16	2.9375	2.625
				n29	1.875	2.0625					n25	IHC unsuccessful
				n30	1.45536	1.25893					n26	3.3125	2.6875
				n31	1.875	1.9375					n36	2.6875	2.125
				n41	1.625	1.125					n46	1.58333	1.625
				n42	1.91667	1.375					Average	2.79167	2.3125
				n50	1.53571	1.1875					SEM	0.330194	0.197642
				Average	1.87968	1.59056
				SEM	0.179636	0.171484
