# Supplementary material for: The 5:2 diet does not increase adult hippocampal neurogenesis or enhance spatial memory in mice
Source: EMBO Rep. 2023 Nov 21;24(12):e57269. doi: 10.15252/embr.202357269 (PMC10702912; doi:10.15252/embr.202357269)
Supplement: Supplementary file 4 — Source Data for Expanded View and Appendix [file EMBR-24-e57269-s001.zip › Figure EV4/Figure EV4/Plasma Corticosterone. Numerical Data .xlsx]

## Sheet: Sheet1
	Panel 1	Adolescent; Male				Panel 2	Adolescent; Female				Panel 3	Adult; Male				Panel 4	Adult; Female
		Group	Mouse number	Plasma Corticosterone (ng/ml)			Group	Mouse number	Plasma Corticosterone (ng/ml)			Group	Mouse number	Plasma Corticosterone (ng/ml)			Group	Mouse number	Plasma Corticosterone (ng/ml)
		C57BL/6J Ad libitum	o11	43.641			C57BL/6J Ad libitum	o2	159.222			C57BL/6J Ad libitum	n2	136.36			C57BL/6J Ad libitum	n5	Not interpolated from standard curve
			o29	Not interpolated from standard curve				o3	19.8518				n9	113.509				n6	68.5771
			o38	Not interpolated from standard curve				o4	261.448				n17	85.7514				n11	269.112
			o49	40.4765				o16	78.0253				n37	169.765				n22	Sample not collected
			o50	145.506				o21	30.9239				n47	126.513				n32	23.7022
			o51	95.0899				o36	199.894				n53	Sample not collected				n43	620.889
			Average	81.1783				o36	172.889				n54	57.8552				n51	85.7072
			SEM	24.8281				Average	131.751				n55	54.6923				n59	Sample not collected
		C57BL/6J 5:2 diet	o12	113.928				SEM	34.3254				Average	106.349				n60	45.4304
			o30	51.1842			C57BL/6J 5:2 diet	o5	56.9876				SEM	16.0538				Average	185.57
			o39	30.1481				o6	93.229			C57BL/6J 5:2 diet	n3	Not interpolated from standard curve				SEM	94.1598
			o47	186.566				o7	164.253				n4	216.483			C57BL/6 J 5:2 diet	n7	764.585
			o52	84.5586				o17	54.373				n10	60.7727				n8	48.4218
			o53	Not interpolated from standard curve				o22	Sample not collected				n38	309.902				n12	132.106
			Average	93.2769				o23	Sample not collected				n48	154.821				n13	175
			SEM	27.3517				o43	136.586				n56	Sample not collected				n33	57.4377
		loxTB-GHSR Ad libitum	o13	86.2994				o48	Not interpolated from standard curve				n57	46.8093				n44	Not interpolated from standard curve
			o14	Sample not collected				Average	101.086				n58	131.307				n61	83.2385
			o31	85.1653				SEM	21.7242				Average	153.349				n62	61.9156
			o32	64.3365			loxTB-GHSR Ad libitum	o8	96.9568				SEM	40.3749				Average	188.958
			o33	89.5599				o9	55.6629			loxTB-GHSR Ad libitum	n1	247.319				SEM	97.4848
			o40	64.4025				o18	91.5254				n18	95.0697			loxTB-GHSR Ad libitum	n14	177.083
			o54	51.2351				o24	73.4271				n19	154.401				n23	337.93
			Average	73.4998				o25	30.8552				n27	70.2681				n24	404.336
			SEM	6.37779				o37	134.449				n28	77.5348				n34	223.516
		loxTB-GHSR 5:2 diet	o1	136.996				o44	55.1293				n39	531.345				n35	103.149
			o15	102.228				Average	76.858				n40	595.788				n45	375.922
			o34	126.746				SEM	12.8963				n49	99.6995				n52	312.928
			o35	171.664			loxTB-GHSR 5:2 diet	o10	126.541				Average	233.928				Average	276.409
			o41	90.0465				o19	140.986				SEM	74.934				SEM	41.9946
			o55	49.5675				o20	92.2254			loxTB-GHSR 5:2 diet	n20	38.8446			loxTB-GHSR 5:2 diet	n15	33.3696
			o56	215.705				o26	461.915				n29	57.0238				n16	68.5771
			Average	127.565				o27	134.449				n30	77.5412				n25	201.366
			SEM	20.6653				o28	214.462				n31	429.605				n26	129.283
								o45	184.98				n41	196.422				n36	111.523
								Average	193.651				n42	293.158				n46	521.302
								SEM	47.1934				n50	78.4187				Average	177.57
													Average	167.288				SEM	72.5914
													SEM	55.6585
