# Supplementary material for: The 5:2 diet does not increase adult hippocampal neurogenesis or enhance spatial memory in mice
Source: EMBO Rep. 2023 Nov 21;24(12):e57269. doi: 10.15252/embr.202357269 (PMC10702912; doi:10.15252/embr.202357269)
Supplement: Supplementary file 5 — Source Data for Figure 1 [file EMBR-24-e57269-s007.zip]

Archive with 16 entries (13 files):
- Figure 1/
- __MACOSX/._Figure 1
- Figure 1/.DS_Store
- __MACOSX/Figure 1/._.DS_Store
- Figure 1/1B/
- __MACOSX/Figure 1/._1B
- Figure 1/1C/
- __MACOSX/Figure 1/._1C
- Figure 1/1B/Read Me.txt
- __MACOSX/Figure 1/1B/._Read Me.txt
- Figure 1/1B/Adolescent mice. Body weight change. Numerical data..xlsx
- __MACOSX/Figure 1/1B/._Adolescent mice. Body weight change. Numerical data..xlsx
- Figure 1/1C/Adult Mice. Body weight change. Numerical data.xlsx
- __MACOSX/Figure 1/1C/._Adult Mice. Body weight change. Numerical data.xlsx
- Figure 1/1C/Read Me.txt
- __MACOSX/Figure 1/1C/._Read Me.txt
