# Supplementary material for: The 5:2 diet does not increase adult hippocampal neurogenesis or enhance spatial memory in mice
Source: EMBO Rep. 2023 Nov 21;24(12):e57269. doi: 10.15252/embr.202357269 (PMC10702912; doi:10.15252/embr.202357269)
Supplement: Supplementary file 5 — Source Data for Figure 1 [file EMBR-24-e57269-s007.zip › Figure 1/1B/Adolescent mice. Body weight change. Numerical data..xlsx]

## Sheet: Sheet1
		Male; C57BL/6J		Measurement Day
		Diet	Mouse number	1	2	4	7	9	11	14	16	18	21	23	25	28	30	32	35	37	39	42	44	46
	Panel 1	Ad libitum	o11	0.18	-0.27	0.21	1.46	2.08	2.24	2.46	2.46	2.54	2.53	3.06	3.11	3.34	3.82	4.02	4.19	4.61	4.89	4.88	5.1	5.57
			o29	-0.26	-0.64	0.24	0.8	1.45	2.15	2.09	2.26	2.73	2.71	3.11	3.59	3.47	3.95	4.32	4.11	4.17	4.33	4.74	5.29	5.03
			o38	0.61	0.29	0.84	1.57	2.12	-0.06	3.59	3.75	4.04	4.14	4.58	5.26	5.12	5.38	5.49	5.75	6.15	6.1	6.08	6.88	6.93
			o49	-0.76	-0.43	0.57	1.47	1.46	2.5	2.58	3.09	3.53	3.93	3.9	5.02	3.56	4.72	5.05	4.95	5.24	5.46	5.7	5.57	5.41
			o50	-0.78	-0.7	0.47	1.46	1.56	2.5	2.8	3.3	2.84	3.51	3.61	4.38	5.2	4.93	5.38	4.98	5.79	5.55	4.94	5.17	5.43
			o51	0.41	0.4	1.38	1.85	3.94	2.69	3.01	3.37	2.49	4.19	4.56	4.93	4.93	5.49	6.01	5.71	5.91	6.11	5.44	5.62	5.29
			Average	-0.1	-0.225	0.618333	1.435	2.10167	2.00333	2.755	3.03833	3.02833	3.50167	3.80333	4.38167	4.27	4.715	5.045	4.94833	5.31167	5.40667	5.29667	5.605	5.61
			SEM	0.242638	0.191289	0.17921	0.140967	0.387732	0.420307	0.210091	0.232944	0.253501	0.296405	0.27421	0.352301	0.366606	0.287248	0.306472	0.288772	0.320961	0.284308	0.216605	0.268983	0.274178
		5:2 diet	o12	-4.4	-2.39	-5.93	-2.33	-1.61	-4.85	0.14	0.62	-2.01	1.28	0.6	-1.24	2.13	2.83	-0.29	4.29	3.14	0.26	5.73	5.23	5.57
			o30	-3.92	-0.97	-3.5	0.21	0.36	-1.13	0.8	0.82	-1.3	1.35	1.31	-1.16	1.75	1.77	-0.88	3.07	2.56	0.22	3.26	3.42	3.18
			o39	-2.63	-0.39	-1.57	1.63	1.35	1.79	2.16	2.5	0.27	3.62	3.01	0.57	3.54	4.06	1.12	4.24	4.59	1.71	4.28	4.41	4.65
			o47	-3.85	-0.81	-3.67	1.12	1.96	-0.01	1.13	2.42	-0.07	2.11	2.39	0.49	3.14	3.16	0.84	2.97	3.04	0.24	3.61	2.79	2.71
			o52	-4.14	-1.61	-2.48	1.37	0.84	-1.83	2.02	2.22	1.82	3.17	2.42	1.23	3.21	3.76	1.84	3.6	3.62	2.11	3.87	4.12	3.97
			o53	-0.6	-0.31	-3.29	0.79	0.93	-1.88	1.22	1.12	-1.07	1.79	1.58	1.31	2.08	2.49	0.97	2.66	2.74	1.45	3.11	3.17	3.02
			Average	-3.25667	-1.08	-3.40667	0.465	0.638333	-1.31833	1.245	1.61667	-0.393333	2.22	1.885	0.2	2.64167	3.01167	0.6	3.47167	3.28167	0.998333	3.97667	3.85667	3.85
			SEM	0.586803	0.324088	0.596963	0.594081	0.500383	0.902937	0.309341	0.349492	0.557881	0.395811	0.359711	0.463221	0.302803	0.342923	0.407635	0.279779	0.301047	0.349871	0.390586	0.367946	0.449081
		Male; loxTB-GHSR		Measurement Day
		Diet	Mouse number	1	2	4	7	9	11	14	16	18	21	23	25	28	30	32	35	37	39	42	44	46
	Panel 2	Ad libitum	o13	0.15	-0.46	0.19	0.38	0.07	0.8	1.01	1.22	1.38	1.7	1.62	2.15	2.36	2.18	2.47	1.87	2.94	2.84	3.13	3.31	2.84
			o14	0.05	-0.53	-0.28	-0.43	-0.03	0.2	0.2	0.49	0.83	0.99	1.1	1.48	1.69	1.82	1.98	1.98	2.28	2.33	1.97	2.34	2.23
			o31	0.5	0.27	0.77	1.35	1.48	2.25	2.23	1.93	2.56	2.69	2.92	3.77	3.9	4.36	4.66	4.87	5.09	5.27	5.45	6.12	5.74
			o32	-0.33	-0.77	0.69	1.2	1.26	1.97	1.45	1.87	2.37	3.01	3	3.39	3.7	3.74	3.74	3.58	3.99	4.35	4.57	4.91	5.16
			o33	-0.29	-0.58	-0.11	0.32	0.28	0.04	1.08	1.33	1.4	1.67	1.37	1.6	1.68	2.34	2.45	3.1	2.89	3.06	3.89	4.07	4.53
			o40	-0.61	-0.82	-0.99	0.43	0.83	-2.35	0.75	0.68	1.13	0.44	0.82	1.31	1.89	2.13	2.38	2.75	3.02	2.99	3.28	3.33	3.4
			o54	-0.16	0.11	0.89	1.44	1.39	1.62	2.01	2.27	1.78	2.4	2.29	2.87	3.09	2.97	3.2	3.39	3.42	3.53	3.22	3.4	3.05
			Average	-0.0985714	-0.397143	0.165714	0.67	0.754286	0.647143	1.24714	1.39857	1.63571	1.84286	1.87429	2.36714	2.61571	2.79143	2.98286	3.07714	3.37571	3.48143	3.64429	3.92571	3.85
			SEM	0.137813	0.159996	0.25707	0.258678	0.244003	0.594425	0.268015	0.250831	0.241038	0.349692	0.329631	0.371847	0.357723	0.356934	0.356883	0.388328	0.347473	0.381479	0.424218	0.471304	0.493713
		5:2 diet	o1	-3.67	-1.28	-3.08	1.29	1.28	-0.82	2.64	2.86	0.82	3.99	3.69	1.45	4.24	4.25	1.41	4.88	5.32	2.69	5.45	5.11	5.35
			o15	-3.26	-0.9	-6.1	1.18	1.06	-1.68	0.95	1.24	-1.8	1.62	1.48	-0.36	2.76	2.5	0.54	3.29	3.75	1.66	4.62	4.19	4.17
			o34	-2.74	-1.05	-2.58	1.41	0.91	-0.21	2.34	2.23	0.21	3.11	2.77	0.66	3.28	3.21	1.02	3.81	3.77	2.23	4.41	4.57	4.73
			o35	-2.39	-0.34	-2.16	1.7	1.47	-0.21	2.23	2.52	0.37	3.25	3.13	0.65	3.64	4.23	1.29	4.09	4.17	1.86	4.11	4.26	4.42
			o41	-2.73	-0.82	-2.6	0.22	-0.09	0.28	0.56	0.74	-1.12	1.97	1.61	-0.61	2.41	1.99	0.28	2.58	2.41	0.17	2.81	3.45	2.93
			o55	-3.31	-1.87	-2.53	0.7	0.79	-1.85	2.51	2.63	-0.78	3.99	4.08	1.94	4.81	5.07	3.11	5.25	6.08	3.59	5.81	5.98	6.42
			o56	-0.43	-0.89	-2.88	0.3	0.19	-2.66	0.57	0.63	-2.27	1.1	1.38	0.67	1.4	1.49	0.3	2.14	2.25	0.76	1.88	1.82	2.14
			Average	-2.64714	-1.02143	-3.13286	0.971429	0.801429	-1.02143	1.68571	1.83571	-0.652857	2.71857	2.59143	0.628571	3.22	3.24857	1.13571	3.72	3.96429	1.85143	4.15571	4.19714	4.30857
			SEM	0.404102	0.177595	0.506391	0.215875	0.213992	0.404036	0.357497	0.355667	0.439847	0.437952	0.420053	0.341882	0.434484	0.500526	0.371476	0.431288	0.529932	0.434366	0.527437	0.49675	0.542373
		Female; C57BL/6J		Measurement Day
		Diet	Mouse number	1	2	4	7	9	11	14	16	18	21	23	25	28	30	32	35	37	39	42	44	46
	Panel 3	Ad libitum	o2	0.56	0.1	1.27	1.33	2.12	1.99	2.74	2.29	3.07	2.8	3.29	3.56	4.14	3.78	4.64	4.69	5.25	4.75	5.65	5.13	5.89
			o3	0.21	-0.1	0.15	0.22	0.89	1.06	1.17	0.95	1.96	1.71	1.95	2.4	2.54	2.26	3.3	3.2	3.33	2.99	3.29	3	3.64
			o4	0.47	-0.44	0.17	1.06	0.48	0.93	1.09	1.08	0.04	1.51	2.2	1.91	2.92	2.6	3.04	3.39	3.18	3.35	3.85	3.9	4.39
			o16	-0.42	-0.64	0.27	0.27	0.78	0.76	1.84	1.63	1.71	2.01	2.21	2.74	2.65	2.99	2.69	2.76	3.02	3.77	3.62	3.96	3.29
			o21	-2.11	-2.36	-0.15	1.8	1.56	1.99	2.86	2.29	3.36	3.21	3.71	3.47	4.21	4.2	4.07	3.6	4.23	3.77	4.39	3.96	4.23
			o36	0.29	0.68	1.01	1.4	2.59	2.62	2.48	2.35	4.16	3.76	3.98	4.2	3.94	5.1	4.8	4.71	5.11	4.78	4.7	5.08	5.15
			o36	0.03	-0.77	0.3	0.43	0.71	-1.24	1.38	1.26	1.56	1.56	2.05	2.37	1.96	3.08	2.37	3.24	2.6	3.6	3.29	2.49	3.72
			Average	-0.138571	-0.504286	0.431429	0.93	1.30429	1.15857	1.93714	1.69286	2.26571	2.36571	2.77	2.95	3.19429	3.43	3.55857	3.65571	3.81714	3.85857	4.11286	3.93143	4.33
			SEM	0.350431	0.360818	0.19315	0.236261	0.303275	0.475402	0.285229	0.232161	0.518394	0.337476	0.325408	0.307432	0.338244	0.374108	0.361053	0.286097	0.398065	0.255384	0.325523	0.368513	0.346733
		5:2 diet	o5	-2.51	-0.57	-1.9	2.07	1.61	-0.08	2.78	2.74	1.18	3.61	3.25	1.96	3.74	4.53	2.56	5.49	5.3	3.17	4.89	4.89	5.13
			o6	-2.18	0.26	-1.47	2.23	1.91	0.21	2.4	2.11	0.66	2.47	2.53	1.24	3	3	1.5	3.77	4.08	1.85	3.86	2.88	3.96
			o7	-2.1	-0.61	-1.61	1.27	1.1	-0.3	2.07	2.21	2.26	2.85	2.7	1.45	3.16	3.8	1.84	4.63	4.71	2.56	3.89	4.28	4.51
			o17	-3.45	-0.84	-2.84	1.87	2.11	-0.1	1.69	2.39	0.54	2.5	2.49	0.98	3.32	3.97	1.36	4.05	4.76	2.16	4.33	4.48	3.53
			o22	-1.72	-0.2	-1.47	1.36	1.65	-0.7	2.22	2.41	0.13	1.91	2.14	0.2	2.69	2.95	0.73	3.47	2.83	0.83	3.18	3.45	4.31
			o23	-2.36	-0.3	-1.38	1.01	1.76	0.12	2.18	1.97	0.91	1.82	2.18	0.73	3.14	3.39	1.51	3.08	3.79	2.12	4.42	3.71	4.47
			o43	-2.16	-0.04	-1.05	2.06	1.75	2.18	2.01	2.35	2.41	3.41	2.51	0.79	2.83	3.66	2.1	3.9	4.01	1.54	4.15	3.33	3.82
			o48	-1.58	0.21	-0.71	0.72	0.27	-1.54	0	0.56	-1.81	0.66	0.68	-1.06	1.07	1.31	-0.69	1.03	1.54	-0.93	1.35	0.33	1.84
			Average	-2.2575	-0.26125	-1.55375	1.57375	1.52	-0.02625	1.91875	2.0925	0.785	2.40375	2.31	0.78625	2.86875	3.32625	1.36375	3.6775	3.8775	1.6625	3.75875	3.41875	3.94625
			SEM	0.201979	0.140146	0.223103	0.197565	0.205921	0.372573	0.295728	0.233473	0.46726	0.335559	0.262515	0.322302	0.280538	0.341127	0.349984	0.459008	0.425163	0.443186	0.386396	0.49923	0.347218
		Female; loxTB-GHSR		Measurement Day
		Group	Mouse number	1	2	4	7	9	11	14	16	18	21	23	25	28	30	32	35	37	39	42	44	46
	Panel 4	Ad libitum	o8	0.24	-0.57	0.31	0.73	0.93	1.32	1.49	1.79	2.31	2.48	2.96	3.69	3.86	3.93	4.26	3.55	3.89	4.62	4.55	3.94	4.44
			o9	-0.15	-0.36	-0.67	-0.15	0.22	0.11	0.54	0.48	0.88	0.93	1.29	1.28	1.54	1.53	2.25	2.02	2.3	2.2	2.55	2.71	2.36
			o18	-0.46	-0.33	-0.23	-0.19	0.46	0.78	0.75	1.17	1.22	1.87	1.46	1.64	2.29	1.82	2.79	2.14	2.58	3.11	2.43	3.15	3.03
			o24	-0.43	-0.3	-0.14	0.23	0.81	0.63	1.02	0.63	1.06	1.07	1.81	1.27	2.24	2.07	2.56	2.37	2.18	2.93	3.15	3.77	3.61
			o25	0.08	-0.04	0.4	0.69	0.98	0.48	1.34	1.03	2.34	2.32	2.95	2.66	2.43	2.9	3.12	3.23	2.86	3.52	3.53	4.18	4.42
			o37	-0.07	-0.71	-0.63	-0.1	-0.12	1.22	0.39	0.67	1.32	1.31	1.87	1.4	2.66	1.82	3.21	2.54	2.17	3.17	3.08	4.17	3.3
			o44	0.11	-0.43	0.28	0.23	-0.34	-2.01	0.42	0.63	1.09	1.27	1.59	1.56	2.13	1.68	2.19	2.01	2.58	2.45	2.9	2.76	3.37
			Average	-0.0971429	-0.391429	-0.0971429	0.205714	0.42	0.361429	0.85	0.914286	1.46	1.60714	1.99	1.92857	2.45	2.25	2.91143	2.55143	2.65143	3.14286	3.17	3.52571	3.50429
			SEM	0.101646	0.0803987	0.168095	0.145338	0.1974	0.425505	0.167702	0.1729	0.229253	0.233409	0.260046	0.344704	0.268718	0.326978	0.269368	0.230707	0.227056	0.298422	0.269364	0.242378	0.281127
		5:2 diet	o10	-2.25	2.17	-1.11	1.25	1.37	-0.59	1.84	2.29	0.53	2.94	3.08	1.77	3.44	4.45	2.48	5.31	5.29	2.78	5.48	4.69	5.09
			o19	-3.06	2.47	-2.93	0.94	1.5	-0.39	1.71	1.72	-0.13	2.43	2.44	0.98	2.66	2.53	0.89	3.76	3.78	1.56	3.03	3.74	4.12
			o20	-3.59	2.05	-3.85	0.59	0.55	-1.06	0.42	0.28	-0.92	2.24	2.22	0.23	1.7	2.51	0.73	2.66	3.77	1.8	3.65	3.61	2.57
			o26	-1.46	1.51	-1.3	0.91	1.6	-0.38	1.5	1.86	0.08	1.6	2.06	-0.15	1.84	2.44	0.39	1.9	2.73	1.03	3.63	2.76	2.88
			o27	-1.99	2.2	-1.28	1.87	1.63	0.17	2	2.2	1.27	2.5	2.78	0.93	3.94	4.11	2.27	3	4.47	2.14	4.56	3.21	4.09
			o28	-2.73	2.54	-1.95	0.83	1.15	-0.8	1.06	1.16	-0.19	1.56	2	0.02	2.88	3	1.39	2.29	3.68	1.59	4.15	3.44	4.59
			o45	-2.05	2.39	-1.04	2.5	2.23	2.3	1.82	2.54	0.73	3.39	2.39	0.84	3.57	3.62	1.71	3.31	3.99	1.66	3.44	3.79	3.11
			Average	-2.44714	2.19	-1.92286	1.27	1.43286	-0.107143	1.47857	1.72143	0.195714	2.38	2.42429	0.66	2.86143	3.23714	1.40857	3.17571	3.95857	1.79429	3.99143	3.60571	3.77857
			SEM	0.273502	0.13124	0.407383	0.25671	0.19335	0.426691	0.210944	0.294169	0.270113	0.251235	0.147388	0.253095	0.324891	0.312438	0.298731	0.426039	0.296394	0.206442	0.310142	0.225038	0.355464
