# Supplementary material for: The 5:2 diet does not increase adult hippocampal neurogenesis or enhance spatial memory in mice
Source: EMBO Rep. 2023 Nov 21;24(12):e57269. doi: 10.15252/embr.202357269 (PMC10702912; doi:10.15252/embr.202357269)
Supplement: Supplementary file 5 — Source Data for Figure 1 [file EMBR-24-e57269-s007.zip › Figure 1/1C/Adult Mice. Body weight change. Numerical data.xlsx]

## Sheet: Sheet1
				Adult Mice
				ΔBody Weight Repeated Measures
		Male; C57BL/6J		Measurement Day
		Diet	Mouse number	1	2	4	7	9	11	14	16	18	21	23	25	28	30	32	35	37	39	42	44	46
	Panel 1	Ad libitum	n2	0.29	-0.36	-0.76	-0.45	-0.18	-0.18	-0.85	-0.65	-0.51	-0.46	-0.45	-0.1	0.14	-0.26	-0.5	-0.26	-0.03	-0.08	0.78	0.28	0.09
			n9	-1.12	-1.7	-2.06	-2.64	-2.18	-2.12	-2.09	-1.67	-1.73	-2.32	-2.38	-2.09	-2.16	-1.85	-2.97	-2.45	-1.86	-1.43	-1.63	-1.13	-2.06
			n17	0.03	0.05	-0.03	0.08	0.19	0.59	0.63	0.37	0.49	0.6	0.77	1.02	1.33	0.93	1.32	1.81	1.52	1.29	2.24	2.07	1.75
			n37	0.07	-0.97	-0.71	-0.11	-0.7	0.29	1.03	0.55	1.31	0.96	0.97	0.25	0.24	0.1	0.69	0.52	0.36	1.15	0.21	0.11	0.71
			n47	-0.46	-1.43	-0.97	-1.31	-1.33	-1.14	-1.32	-1.18	-0.29	-0.12	-0.04	0.65	0.82	0.89	0.75	0.65	0.58	0.42	-0.17	0.97	0.77
			n53	-0.69	-1.45	-1.61	-1.99	-3	-2.02	-1.27	-1.24	0.48	0.1	1.12	0.69	0.54	1.17	0.86	1.04	1.11	2.02	1.33	1.24	1.74
			n54	-0.51	-1.52	-1.71	-2.1	-1.53	-1.96	-0.54	-0.96	-0.01	-0.01	0.03	0.35	0.44	0.2	0.31	-0.15	-1.06	-0.11	-0.33	-0.1	-0.26
			n55	-1.37	-2.1	-2.63	-2.31	-2.46	-1.6	-0.7	-0.81	-0.85	-0.9	-0.61	0.01	0.22	0.36	1.2	1.04	0.88	1.62	2.51	1.73	1.12
			Average	-0.47	-1.185	-1.31	-1.35375	-1.39875	-1.0175	-0.63875	-0.69875	-0.13875	-0.26875	-0.07375	0.0975	0.19625	0.1925	0.2075	0.275	0.1875	0.61	0.6175	0.64625	0.4825
			SEM	0.207097	0.253441	0.297951	0.376824	0.396869	0.388637	0.364037	0.275567	0.329835	0.356879	0.400584	0.338752	0.36375	0.338039	0.496113	0.455518	0.402797	0.399875	0.490687	0.373033	0.44115
		5:2 diet	n3	-1.98	-0.93	-3.19	-0.55	-0.63	-2.62	-0.02	-0.05	-2.59	-0.6	-0.21	-2.89	-0.57	0.36	-2.65	-0.56	0.1	-2.17	0.27	0.12	0.23
			n4	-1.86	-1.06	-2.93	-0.87	-0.91	-2.47	-0.27	-0.59	-2.29	-0.55	-0.4	-2.5	-0.67	0.01	-2.34	-1.02	-0.52	-2.42	-0.35	-0.41	-0.02
			n10	-2.12	-0.84	-3.58	0.1	0.28	-2.44	0.31	0.04	-2.09	0.68	0.58	-1.98	0.8	1.35	-1.52	1.41	1.24	-1.11	1.66	1.31	1.36
			n38	-2.1	-1.23	-4	-0.85	-1.23	-4.16	-2.66	-1.22	-4.31	-0.78	-0.5	-3.39	-0.41	-0.92	-3.48	-1.74	-1.62	-3.8	-1.38	-1.26	-0.36
			n48	-2.65	-1.88	-4.43	-1.35	-1.87	-4.17	-1.26	-1.32	-3.59	-1.36	-1.52	-3.3	-0.57	-1.29	-3.01	-0.81	-1.18	-2.58	0.06	-0.57	-0.52
			n56	-3.78	-2.69	-5.7	-2.8	-2.48	-6.74	-2.31	-2.98	-5.79	-2.23	-2.41	-5.43	-1.81	-1.74	-3.69	-1.66	-3.47	-4.85	-2.1	-2.2	-1.61
			n57	-4.38	-2.97	-5.82	-2.91	-3	-6.65	-3.58	-3.53	-6.98	-3.36	-3.62	-6.38	-3.17	-3.98	-6.17	-2.9	-4.2	-6.64	-3.59	-3.36	-2.94
			n58	-2.72	-2.1	-3.65	-2.44	-2.77	-4.56	-1.98	-2.92	-4.8	-1.78	-2.45	-4.19	-2.19	-1.58	-4.26	-1.81	-3.14	-4.4	-1.8	-1.99	-2.57
			Average	-2.69875	-1.7125	-4.1625	-1.45875	-1.57625	-4.22625	-1.47125	-1.57125	-4.055	-1.2475	-1.31625	-3.7575	-1.07375	-0.97375	-3.39	-1.13625	-1.59875	-3.49625	-0.90375	-1.045	-0.80375
			SEM	0.32492	0.291154	0.384428	0.397593	0.406641	0.614811	0.492604	0.494615	0.619977	0.434325	0.502774	0.52948	0.439244	0.570739	0.497759	0.445994	0.667181	0.627862	0.580378	0.520381	0.517124
		Male; loxTB-GHSR		Measurement Day
		Diet	Mouse number	1	2	4	7	9	11	14	16	18	21	23	25	28	30	32	35	37	39	42	44	46
	Panel 2	Ad libitum	n1	-0.55	-0.8	-1.26	-0.59	-0.15	-0.05	-0.25	-0.22	0.33	-0.06	0.32	0.65	1.09	0.6	0.55	0.6	0.57	0.68	0.73	0.33	0.13
			n18	-0.05	-0.85	-0.23	0.16	-0.38	0.2	-0.15	-0.24	-0.45	-0.37	-0.06	1.04	1.25	0.68	0.71	0.69	-0.01	0.97	0.83	0.41	0.61
			n19	-1.41	-1.11	-0.58	-0.51	-0.29	-0.93	-0.16	-0.5	-0.32	-0.46	0.12	0.07	-0.03	0.37	0.12	-0.08	-0.05	-0.2	-0.33	0.36	-0.05
			n27	-1.63	-1.83	-1.85	-1.48	-1.75	-1.7	-1.71	-1.47	0.56	-0.05	-0.08	0.31	0.06	-0.19	0.17	0.94	0.37	0.56	1.04	0.22	0.77
			n28	0.08	-0.28	-0.46	-0.12	-0.66	-0.33	-0.01	-0.12	0.9	0.83	0.47	0.7	1.07	0.66	1.73	1.69	1.43	1.79	1.52	1.76	1.41
			n39	-0.5	-1.4	-1.78	-1.8	-1.94	-0.98	-0.84	-1.07	-0.36	-0.63	-1.07	-1	-0.83	-0.97	-0.22	-0.19	-0.65	-0.11	-0.66	-0.83	-0.71
			n40	-0.31	-1.73	-2.26	-1.5	-1.45	-0.62	-1.26	-1.19	-1.85	-1.42	-1.49	-0.43	-0.43	-0.29	0.19	-0.62	-0.53	-0.01	0.18	0.06	0.22
			n49	-0.18	-0.69	-1.04	-0.91	-0.96	-0.71	-1.22	-0.73	0.08	0.26	0.06	0.53	0.41	0.77	0.5	1.06	0.6	0.56	0.71	1.04	1.58
			Average	-0.56875	-1.08625	-1.1825	-0.84375	-0.9475	-0.64	-0.7	-0.6925	-0.13875	-0.2375	-0.21625	0.23375	0.32375	0.20375	0.46875	0.51125	0.21625	0.53	0.5025	0.41875	0.495
			SEM	0.221484	0.189519	0.259881	0.248617	0.244758	0.210374	0.227423	0.178723	0.297066	0.23426	0.244299	0.236182	0.270693	0.220259	0.207858	0.268438	0.238993	0.232978	0.256165	0.264706	0.269298
		5:2 diet	n20	-2.06	-1.25	-3.07	-1.06	-1.64	-3.66	-1.34	-2.17	-3.82	-1.36	-1.25	-2.9	-0.68	-0.97	-3.55	-1.56	-1.53	-3.69	-1.02	-0.9	-0.54
			n29	-3.38	-2.74	-5.13	-2.2	-2.74	-4.53	-2.14	-1.53	-3.76	-1.66	-2.09	-4.33	-1.31	-1.09	-3.56	-0.85	-1.12	-4.07	-1.29	-1.59	-1.75
			n30	-2.19	-0.97	-3.19	-0.19	-0.6	-2.55	-0.03	-0.38	-2.31	0.22	-0.1	-2.44	-0.13	-0.17	-2.27	0.14	-0.56	-2.54	-0.18	-0.08	0.41
			n31	-2.81	-1.66	-3.93	-1.84	-1.74	-4.25	-1.7	-1.85	-3.86	-0.97	-1.16	-4.05	-1.2	-1.8	-4.18	-1.38	-2	-3.87	-0.98	-1.05	-1
			n41	-1.11	-1.65	-3.33	-0.74	-0.82	-3.62	-0.82	-0.96	-2.88	-0.43	-0.71	-2.44	0.26	-0.41	-2.66	-1.18	-0.19	-2.41	-1.05	-0.2	-0.34
			n42	-3.05	-1.68	-4.33	0.05	0.02	-3.9	0.11	0.7	-3.83	-0.94	-0.43	-4.07	-0.43	-0.06	-4.15	-1.21	-1.05	-4.34	-0.6	-1.23	-0.86
			n50	-1.56	-1.45	-3.08	0.23	-1.14	-3.05	-0.59	-0.76	-2.1	0.33	-1.01	-2.59	0.13	-0.1	-2.06	-0.1	0.23	-1.34	0.82	0.14	0.64
			Average	-2.30857	-1.62857	-3.72286	-0.821429	-1.23714	-3.65143	-0.93	-0.992857	-3.22286	-0.687143	-0.964286	-3.26	-0.48	-0.657143	-3.20429	-0.877143	-0.888571	-3.18	-0.614286	-0.701429	-0.491429
			SEM	0.30945	0.209778	0.295576	0.354061	0.339592	0.256714	0.317895	0.368573	0.294042	0.2873	0.243309	0.321766	0.233605	0.246728	0.329898	0.246931	0.29169	0.415818	0.275628	0.247631	0.312307
		Female; C57BL/6J		Measurement Day
		Diet	Mouse number	1	2	4	7	9	11	14	16	18	21	23	25	28	30	32	35	37	39	42	44	46
	Panel 3	Ad libitum	n5	-0.16	-0.72	-1.39	-0.6	-0.86	-0.29	-0.35	-0.96	-0.76	-0.64	-0.84	-0.22	-0.27	-0.51	-0.13	-0.16	0.31	0.75	1.43	0.89	1.14
			n6	-0.22	-0.91	-1.85	-1.22	-1.63	-0.98	-0.28	-1.79	-1	-0.74	-0.16	-0.29	-0.76	-0.13	-0.95	-0.02	-0.48	0.6	-0.08	0.04	0.47
			n11	-1.99	-1.59	-0.49	-0.39	-0.96	-0.65	-0.74	-0.8	-0.52	-0.61	-0.55	-0.21	-0.04	0.54	0.57	0.45	-0.05	-0.49	-1.05	-0.66	-0.22
			n22*	0.01	-0.02	0.21	0.57	0.02	1.16	1.14	1.62	3.02	3.06	3.21	3.8	4.53	3.69	5.46	4.91	4.66	5.02	5.52	5.52	5.06
			n32	-1.43	-0.81	-0.47	-0.34	-0.76	0.39	0.25	0.01	0.68	-1.36	-1.07	0.59	-0.13	0.03	0.82	1.24	1.18	2.01	1.77	2.03	1.87
			n43	-0.78	0.15	0.61	0.7	-0.37	1.45	1.34	0.6	0.16	0.65	0.35	0.38	0.62	0.47	-0.54	0.33	0.13	0.65	0.69	0.52	1.12
			n51	-0.18	-0.17	0.36	0.14	0.27	0.85	0.14	0.41	0.15	0.6	0.6	0.71	1.42	0.77	2.07	2.07	1.88	2.05	1.17	2.31	1.72
			n59	0.5	-0.11	-0.96	-1.6	-1.52	-0.83	-0.13	-0.13	0.49	0.11	-0.13	0.9	1.41	1.38	2.17	2.61	0.01	-0.5	1.32	0.44	0.6
			n60	-0.69	-1.14	-0.38	-0.44	-1.64	-1.67	-1.48	-0.16	-0.55	0.64	-0.52	0.92	0.09	1.57	3.07	3.46	3.1	4.27	2.01	2.28	3.43
			Average	-0.548889	-0.591111	-0.484444	-0.353333	-0.827778	-0.0633333	-0.0122222	-0.133333	0.185556	0.19	0.0988889	0.731111	0.763333	0.867778	1.39333	1.65444	1.19333	1.59556	1.42	1.48556	1.68778
			SEM	0.256431	0.195416	0.271703	0.252229	0.233897	0.35807	0.291827	0.329157	0.403313	0.431757	0.427598	0.415981	0.531544	0.418186	0.676656	0.582345	0.574722	0.651908	0.603658	0.611887	0.544796
		5:2 diet	n7	-2.68	-0.34	-2.5	-0.31	0.41	-1.98	-0.26	-0.16	-2.24	-0.14	0.27	-2.29	-0.53	0.03	-2.5	0.16	1	-1.95	0.57	0.32	1.15
			n8	-2.66	-0.22	-2.56	0.34	-0.01	-1.91	0.73	1	-1.63	0.75	0.76	-1.06	1.1	0.58	-1.56	0.43	1.18	-1.27	0.54	0.93	1.49
			n12	-1.96	-0.25	-1.74	-0.04	0.45	-0.73	0.94	0.76	-0.66	0.04	0.61	-1.08	0.43	0.82	-0.54	1.01	1.01	-0.2	0.93	1.25	1.34
			n13	-2.95	-0.63	-2.4	2.03	3.39	0.43	2.1	2.26	0.47	1.78	2.37	-0.18	1.56	2.21	-0.45	1.42	1.73	0.3	0.92	1.48	0.58
			n33	-2.79	-2.21	-4.73	-2.22	-2.1	-3.81	-1.46	-1.75	-2.84	-1.98	-1.5	-3.45	-1.18	-0.26	-2.88	-1.77	-1.24	-3.41	-2.31	-2.2	-2.13
			n44	-2.31	-2.06	-3.61	-2.06	-2.41	-3.45	-1.88	-2.42	-4.51	-2.73	-2.53	-4.7	-2.19	-1.67	-3.93	-1.71	-1.56	-2.89	-0.84	-1.56	-1.42
			n61	-2.39	-1.6	-3.05	-0.48	-0.49	-2.66	-0.86	-0.28	-2.18	1.05	0.88	-1.26	-0.55	0.44	-1.9	-0.4	0.13	-1.5	1.54	1.4	1.48
			n62	-2.35	-0.31	-2.12	0.59	1.05	-1.17	1.14	1.73	-0.11	1.07	2.67	0.2	1.66	2.69	1.03	1.73	1.73	1.23	3.19	3.53	2.84
			Average	-2.51125	-0.9525	-2.83875	-0.26875	0.03625	-1.91	0.05625	0.1425	-1.7125	-0.02	0.44125	-1.7275	0.0375	0.605	-1.59125	0.10875	0.4975	-1.21125	0.5675	0.64375	0.66625
			SEM	0.112273	0.303231	0.336077	0.491115	0.646598	0.499367	0.492334	0.575366	0.567576	0.55693	0.621578	0.587254	0.488159	0.486456	0.556316	0.469846	0.451315	0.559839	0.572288	0.642253	0.581451
		Female; loxTB-GHSR		Measurement Day
		Group	Mouse number	1	2	4	7	9	11	14	16	18	21	23	25	28	30	32	35	37	39	42	44	46
	Panel 4	Ad libitum	n14	-0.02	-0.23	0.04	0.6	0.2	0.53	0.65	0.39	1.05	0.67	1.48	0.6	1.24	-0.38	0.51	0.57	1.14	1.45	1.35	1.26	1.19
			n23	-0.82	-1.21	-0.92	-0.27	-0.87	-0.63	-0.4	-0.93	-0.59	-1.15	-0.52	-0.1	-0.75	-0.27	-0.09	0.15	-0.2	-1.08	-0.53	-0.41	0.26
			n24	-0.07	0.13	-0.25	-0.25	0.51	0.69	1.24	1.15	-0.34	0.64	0.61	1.1	1.07	0.85	1.08	1.52	0.93	1.12	1.18	1.47	1.59
			n34	-0.87	-0.39	-0.65	0.43	0.09	-0.48	-0.75	-1.28	-0.4	-0.63	0.02	0.57	1.85	1.77	0.14	1.02	0.08	0.95	0.83	1.11	1.06
			n35	-1.12	-0.27	-0.04	-0.17	-0.5	-0.24	-0.83	-0.72	0.02	-0.02	-0.4	0.29	0.44	0.3	0.15	0.58	0.09	0.58	0.63	0.41	0.75
			n45	0.38	0.04	0.15	0.75	-0.08	0.11	0.82	0.48	0.59	0.01	1.12	-0.68	0.75	0.66	0.67	-0.13	0.97	1.25	1.37	0.93	1.61
			n52	-0.9	-2.71	-1.39	-1.94	-1.63	-1.35	-2.18	-1.22	-1.84	-1.24	-1.84	-1.47	-1.72	-1.59	-2.02	-0.54	-1.63	-0.68	-1.4	-0.89	-0.2
			Average	-0.488571	-0.662857	-0.437143	-0.121429	-0.325714	-0.195714	-0.207143	-0.304286	-0.215714	-0.245714	0.0671429	0.0442857	0.411429	0.191429	0.0628571	0.452857	0.197143	0.512857	0.49	0.554286	0.894286
			SEM	0.216712	0.378875	0.215558	0.342682	0.277565	0.267634	0.44976	0.36407	0.349645	0.296542	0.425434	0.330892	0.467951	0.404436	0.377282	0.263111	0.363342	0.376258	0.400529	0.338877	0.255034
		5:2 diet	n15	-2.48	-0.55	-1.98	-0.27	-0.1	-1.13	0.7	0.53	-1.02	0.38	0.85	-0.92	0.61	0.68	-0.71	0.45	0.72	-0.3	-0.2	0.26	0.08
			n16	-2.54	0.3	-1.61	1.74	2.06	0.26	2.25	2.24	0.03	0.38	1.24	-0.35	1.71	1.79	0.04	1.16	1.86	0.24	-0.39	0.43	1.24
			n25	-2.13	-0.74	-2.61	-0.75	-0.08	-2.05	0.27	-0.02	-2.33	-1.46	-0.43	-1.83	-0.27	-0.61	-1.95	-0.02	0.26	-1.81	0.52	0.36	0.12
			n26	-1.72	1.03	-1.38	1.49	1.56	-0.56	1.63	1.13	-0.01	1.28	1.64	-0.15	1.65	1.57	-0.35	1.83	1.09	-1.41	1.97	2.04	1.5
			n36	-1.56	0.3	-1.05	0.39	0.6	-1.28	0.41	1.36	-0.33	0.71	1.35	-1.06	0.63	0.94	-1.51	0.83	0.8	-1.12	0.95	0.92	1.42
			n46	-2.81	-2.45	-4.11	-1.36	-1.61	-2.25	-2.28	-1.25	-3.11	-1.7	-0.74	-2.97	-1.91	-0.75	-3.17	-1.99	-1.43	-3.02	-1.53	-1.64	-1.32
			Average	-2.20667	-0.351667	-2.12333	0.206667	0.405	-1.16833	0.496667	0.665	-1.12833	-0.0683333	0.651667	-1.21333	0.403333	0.603333	-1.275	0.376667	0.55	-1.23667	0.22	0.395	0.506667
			SEM	0.200892	0.495025	0.453591	0.504266	0.537325	0.381728	0.636887	0.494454	0.535801	0.49749	0.406476	0.426292	0.552586	0.438388	0.483251	0.538366	0.451058	0.469416	0.493167	0.487974	0.448216
