# Supplementary material for: The 5:2 diet does not increase adult hippocampal neurogenesis or enhance spatial memory in mice
Source: EMBO Rep. 2023 Nov 21;24(12):e57269. doi: 10.15252/embr.202357269 (PMC10702912; doi:10.15252/embr.202357269)
Supplement: Supplementary file 5 — Source Data for Figure 1 [file EMBR-24-e57269-s007.zip › Figure 1/1C/Read Me.txt]

The data presented in this folder are the daily body weight change values for adult mice (n1-n62). 

The values for each mouse were calculated by subtracting their daily body weight measurements from their baseline weight at the start of the experiment (day 0). 
All day 0 values therefore = 0, and have not been included in the spreadsheet. 
