# Supplementary material for: The 5:2 diet does not increase adult hippocampal neurogenesis or enhance spatial memory in mice
Source: EMBO Rep. 2023 Nov 21;24(12):e57269. doi: 10.15252/embr.202357269 (PMC10702912; doi:10.15252/embr.202357269)
Supplement: Supplementary file 6 — Source Data for Figure 2 [file EMBR-24-e57269-s002.zip]

Archive with 32 entries (28 files):
- Figure 2/
- __MACOSX/._Figure 2
- Figure 2/.DS_Store
- __MACOSX/Figure 2/._.DS_Store
- Figure 2/2A/
- __MACOSX/Figure 2/._2A
- Figure 2/2C/
- __MACOSX/Figure 2/._2C
- Figure 2/2B/
- __MACOSX/Figure 2/._2B
- Figure 2/2A/loxTB-GHSR. 5.2 Diet.tif
- __MACOSX/Figure 2/2A/._loxTB-GHSR. 5.2 Diet.tif
- Figure 2/2A/C57BL6J. Ad libitum.tif
- __MACOSX/Figure 2/2A/._C57BL6J. Ad libitum.tif
- Figure 2/2A/C57BL6J. 5.2 diet.tif
- __MACOSX/Figure 2/2A/._C57BL6J. 5.2 diet.tif
- Figure 2/2A/Read Me.txt
- __MACOSX/Figure 2/2A/._Read Me.txt
- Figure 2/2A/loxTB-GHSR. Ad libitum.tif
- __MACOSX/Figure 2/2A/._loxTB-GHSR. Ad libitum.tif
- Figure 2/2C/Ki67 + cell counts per DG section. Numerical data.xlsx
- __MACOSX/Figure 2/2C/._Ki67 + cell counts per DG section. Numerical data.xlsx
- Figure 2/2B/loxTB-GHSR. 5.2 Diet.tif
- __MACOSX/Figure 2/2B/._loxTB-GHSR. 5.2 Diet.tif
- Figure 2/2B/C57BL6J. Ad libitum.tif
- __MACOSX/Figure 2/2B/._C57BL6J. Ad libitum.tif
- Figure 2/2B/C57BL6J. 5.2 Diet.tif
- __MACOSX/Figure 2/2B/._C57BL6J. 5.2 Diet.tif
- Figure 2/2B/Read Me.txt
- __MACOSX/Figure 2/2B/._Read Me.txt
- Figure 2/2B/loxTB-GHSR. Ad libitum.tif
- __MACOSX/Figure 2/2B/._loxTB-GHSR. Ad libitum.tif
