# Supplementary material for: The 5:2 diet does not increase adult hippocampal neurogenesis or enhance spatial memory in mice
Source: EMBO Rep. 2023 Nov 21;24(12):e57269. doi: 10.15252/embr.202357269 (PMC10702912; doi:10.15252/embr.202357269)
Supplement: Supplementary file 6 — Source Data for Figure 2 [file EMBR-24-e57269-s002.zip › Figure 2/2C/Ki67 + cell counts per DG section. Numerical data.xlsx]

## Sheet: Sheet1
	Panel 1	Adolescent; Male				Panel 2	Adolescent; Female				Panel 3	Adult; Male				Panel 4	Adult; Female
		Group	Mouse number	Ki67+ cell counts per DG section			Group	Mouse number	Ki67+ cell counts per DG section			Group	Mouse number	Ki67+ cell counts per DG section			Group	Mouse number	Ki67+ cell counts per DG section
		C57BL/6 J Ad libitum	o11	27.25			C57BL/6J Ad libitum	o2	40.6667			C57BL/6J Ad libitum	n2	8.125			C57BL/6J Ad libitum	n5	9.90909
			o29	14.5833				o3	30.4				n9	5.75				n6	2.83333
			o38	19.6667				o4	25.6				n17	7.75				n11	6.1
			o49	26.5				o16	24.5				n37	4.66667				n22	4.08333
			o50	20.2308				o21	19.3333				n47	8.1				n32	IHC unsuccessful
			o51	26.3333				o36	19.8				n53	IHC unsuccessful				n43	7.54545
			Average	22.4274				o36	16				n54	16.375				n51	7
			SEM	2.07426				Average	25.1857				n55	11.8889				n59	IHC unsuccessful
		C57BL/6J - 5:2 diet	o12	43				SEM	3.14387				Average	8.95079				n60	19.125
			o30	18.8333			C57BL/6J 5:2 diet	o5	23.6154				SEM	1.50553				Average	8.08517
			o39	18.6364				o6	28.3846			C57BL/6J 5:2 diet	n3	11.0769				SEM	2.03663
			o47	24.5385				o7	26.7778				n4	7.5			C57BL/6 J 5:2 diet	n7	11.4545
			o52	24.8333				o17	22.5714				n10	5.46154				n8	8.36364
			o53	21.6923				o22	15				n38	4.7				n12	7.75
			Average	25.2556				o23	21.2727				n48	8.27273				n13	5.61538
			SEM	3.71175				o43	21.4545				n56	21.875				n33	5
		loxTB-GHSR Ad libitum	o13	17.8333				o48	IHC unsuccessful				n57	15.875				n44	4.18182
			o14	19.9286				Average	22.7252				n58	9.25				n61	19.875
			o31	23.6923				SEM	1.63788				Average	10.5014				n62	21.125
			o32	21.4545			loxTB-GHSR Ad libitum	o8	30.8182				SEM	2.0405				Average	10.4207
			o33	18.0909				o9	30.4			loxTB-GHSR Ad libitum	n1	7.35714				SEM	2.34444
			o40	22.75				o18	21.3846				n18	6.33333			loxTB-GHSR Ad libitum	n14	6
			o54	31.5714				o24	16.8182				n19	5.45455				n23	5.14286
			Average	22.1887				o25	24.25				n27	3.54545				n24	5.23077
			SEM	1.77295				o37	25.1111				n28	5.36364				n34	6.66667
		loxTB-GHSR 5:2 diet	o1	30.2308				o44	24.5455				n39	7.1				n35	4.63636
			o15	24.4706				Average	24.7611				n40	4.5				n45	5.81818
			o34	20.9091				SEM	1.84782				n49	5.27273				n52	6.90909
			o35	22.4167			loxTB-GHSR 5:2 diet	o10	19.25				Average	5.61585				Average	5.77199
			o41	20.75				o19	21.75				SEM	0.452939				SEM	0.313427
			o55	19.5				o20	22.9333			loxTB-GHSR 5:2 diet	n20	5.08333			loxTB-GHSR 5:2 diet	n15	8.27273
			o56	22.875				o26	18				n29	5.7				n16	7.27273
			Average	23.0217				o27	22.4167				n30	2.81818				n25	16.5
			SEM	1.34946				o28	16.8182				n31	6.41667				n26	7.6
								o45	21.3846				n41	7.54545				n36	6.11111
								Average	20.3647				n42	5.36364				n46	7.23077
								SEM	0.888818				n50	8.36364				Average	8.83122
													Average	5.8987				SEM	1.56021
													SEM	0.682017
