# Supplementary material for: The 5:2 diet does not increase adult hippocampal neurogenesis or enhance spatial memory in mice
Source: EMBO Rep. 2023 Nov 21;24(12):e57269. doi: 10.15252/embr.202357269 (PMC10702912; doi:10.15252/embr.202357269)
Supplement: Supplementary file 6 — Source Data for Figure 2 [file EMBR-24-e57269-s002.zip › Figure 2/2B/Read Me.txt]

Representative DAB IHC images for adult mice.
Images were acquired with 40x objective. 
Rep images are from male mice.
