# Supplementary material for: The 5:2 diet does not increase adult hippocampal neurogenesis or enhance spatial memory in mice
Source: EMBO Rep. 2023 Nov 21;24(12):e57269. doi: 10.15252/embr.202357269 (PMC10702912; doi:10.15252/embr.202357269)
Supplement: Supplementary file 7 — Source Data for Figure 3 [file EMBR-24-e57269-s006.zip]

Archive with 60 entries (52 files):
- Figure 3/
- __MACOSX/._Figure 3
- Figure 3/3B/
- __MACOSX/Figure 3/._3B
- Figure 3/3C/
- __MACOSX/Figure 3/._3C
- Figure 3/3D/
- __MACOSX/Figure 3/._3D
- Figure 3/.DS_Store
- __MACOSX/Figure 3/._.DS_Store
- Figure 3/3H/
- __MACOSX/Figure 3/._3H
- Figure 3/3A/
- __MACOSX/Figure 3/._3A
- Figure 3/3F/
- __MACOSX/Figure 3/._3F
- Figure 3/3G/
- __MACOSX/Figure 3/._3G
- Figure 3/3B/C57BL6J. Ad libitum. 40x objective.tif
- __MACOSX/Figure 3/3B/._C57BL6J. Ad libitum. 40x objective.tif
- Figure 3/3B/C57BL6J. Ad libitum. 10x objecitve.tif
- __MACOSX/Figure 3/3B/._C57BL6J. Ad libitum. 10x objecitve.tif
- Figure 3/3B/C57BL6J. 5.2 Diet. 10x objective.tif
- __MACOSX/Figure 3/3B/._C57BL6J. 5.2 Diet. 10x objective.tif
- Figure 3/3B/Read ME.txt
- __MACOSX/Figure 3/3B/._Read ME.txt
- Figure 3/3B/C57BL6J. 5.2 Diet 40x objective.tif
- __MACOSX/Figure 3/3B/._C57BL6J. 5.2 Diet 40x objective.tif
- Figure 3/3C/Adolescent. DCX counts per DG section. Numerical data.xlsx
- __MACOSX/Figure 3/3C/._Adolescent. DCX counts per DG section. Numerical data.xlsx
- Figure 3/3D/Adult. DCX cell counts per DG section. Numerical Data.xlsx
- __MACOSX/Figure 3/3D/._Adult. DCX cell counts per DG section. Numerical Data.xlsx
- Figure 3/3H/Adult. DCX Maturation Stage. Numerical Data.xlsx
- __MACOSX/Figure 3/3H/._Adult. DCX Maturation Stage. Numerical Data.xlsx
- Figure 3/3A/C57BL6J. Ad libitum. 40x objective.tif
- __MACOSX/Figure 3/3A/._C57BL6J. Ad libitum. 40x objective.tif
- Figure 3/3A/C57BL6J. Ad libitum. 10x objecitve.tif
- __MACOSX/Figure 3/3A/._C57BL6J. Ad libitum. 10x objecitve.tif
- Figure 3/3A/C57BL6J. 5.2 Diet. 10x objecitve.tif
- __MACOSX/Figure 3/3A/._C57BL6J. 5.2 Diet. 10x objecitve.tif
- Figure 3/3A/C57BL6J. 5.2 Diet. 40x objective.tif
- __MACOSX/Figure 3/3A/._C57BL6J. 5.2 Diet. 40x objective.tif
- Figure 3/3A/Read Me.txt
- __MACOSX/Figure 3/3A/._Read Me.txt
- Figure 3/3F/Morphology F.tif
- __MACOSX/Figure 3/3F/._Morphology F.tif
- Figure 3/3F/Morphology D.tif
- __MACOSX/Figure 3/3F/._Morphology D.tif
- Figure 3/3F/Morphology E.tif
- __MACOSX/Figure 3/3F/._Morphology E.tif
- Figure 3/3F/Morphology A.tif
- __MACOSX/Figure 3/3F/._Morphology A.tif
- Figure 3/3F/Morphology B.tif
- __MACOSX/Figure 3/3F/._Morphology B.tif
- Figure 3/3F/Morphology C.tif
- __MACOSX/Figure 3/3F/._Morphology C.tif
- Figure 3/3F/Read Me.txt
- __MACOSX/Figure 3/3F/._Read Me.txt
- Figure 3/3G/Adolescent. DCX Maturation Stage. Numerical Data.xlsx
- __MACOSX/Figure 3/3G/._Adolescent. DCX Maturation Stage. Numerical Data.xlsx
