# Supplementary material for: The 5:2 diet does not increase adult hippocampal neurogenesis or enhance spatial memory in mice
Source: EMBO Rep. 2023 Nov 21;24(12):e57269. doi: 10.15252/embr.202357269 (PMC10702912; doi:10.15252/embr.202357269)
Supplement: Supplementary file 7 — Source Data for Figure 3 [file EMBR-24-e57269-s006.zip › Figure 3/3B/Read ME.txt]

Folder contains the original 10x and 40x objective microscopy images (DAB IHC) that were used to create the representative images of adult mice shown in the figure panel
