# Supplementary material for: The 5:2 diet does not increase adult hippocampal neurogenesis or enhance spatial memory in mice
Source: EMBO Rep. 2023 Nov 21;24(12):e57269. doi: 10.15252/embr.202357269 (PMC10702912; doi:10.15252/embr.202357269)
Supplement: Supplementary file 7 — Source Data for Figure 3 [file EMBR-24-e57269-s006.zip › Figure 3/3C/Adolescent. DCX counts per DG section. Numerical data.xlsx]

## Sheet: Sheet1
	Panel 1	Adolescent; Male				Panel 2	Adolescent; Female
		Group	Mouse number	DCX+ cell counts per DG section			Group	Mouse number	DCX+ cell counts per DG section
		C57BL/6J Ad libitum	o11	153.643			C57BL/6J Ad libitum	o2	138.643
			o29	164.125				o3	180.429
			o38	171				o4	157.643
			o49	100.125				o16	188.357
			o50	115				o21	139.667
			o51	129.182				o36	157.667
			Average	138.846				o36	143.143
			SEM	11.6235				Average	157.935
		C57BL/6J 5:2 diet	o12	180.6				SEM	7.49023
			o30	180			C57BL/6J 5:2 diet	o5	174.235
			o39	157				o6	178.062
			o47	104.6				o7	158.571
			o52	IHC unsuccessful				o17	165.636
			o53	94				o22	168.667
			Average	143.24				o23	138.6
			SEM	18.5122				o43	163.929
		loxTB-GHSR Ad libitum	o13	174.235				o48	134.875
			o14	184.067				Average	160.322
			o31	154.769				SEM	5.57681
			o32	159.867			loxTB-GHSR Ad libitum	o8	195.5
			o33	172.714				o9	148.3
			o40	140.143				o18	156.909
			o54	76.5714				o24	117.5
			Average	151.767				o25	161.444
			SEM	13.6722				o37	129.909
		loxTB-GHSR 5:2 diet	o1	173.583				o44	137.615
			o15	187.714				Average	149.597
			o34	167.917				SEM	9.59165
			o35	146.417			loxTB-GHSR 5:2 diet	o10	157.9
			o41	134.909				o19	173.438
			o55	125.429				o20	182.077
			o56	131.667				o26	176.667
			Average	152.519				o27	162.167
			SEM	9.04428				o28	184.857
								o45	164.067
								Average	171.596
								SEM	3.9279
