# Supplementary material for: The 5:2 diet does not increase adult hippocampal neurogenesis or enhance spatial memory in mice
Source: EMBO Rep. 2023 Nov 21;24(12):e57269. doi: 10.15252/embr.202357269 (PMC10702912; doi:10.15252/embr.202357269)
Supplement: Supplementary file 7 — Source Data for Figure 3 [file EMBR-24-e57269-s006.zip › Figure 3/3D/Adult. DCX cell counts per DG section. Numerical Data.xlsx]

## Sheet: Sheet1
	Panel 1	Adult; Male				Panel 2	Adult; Female
		Group	Mouse number	DCX+ cell counts per DG section			Group	Mouse number	DCX+ cell counts per DG section
		C57BL/6J Ad libitum	n2	19.3846			C57BL/6J Ad libitum	n5	30.2222
			n9	18.8333				n6	23.6923
			n17	18.5556				n11	19.125
			n37	28.75				n22	16.5625
			n47	33.9091				n32	IHC unsuccessful
			n53	IHC unsuccessful				n43	36.9231
			n54	IHC unsuccessful				n51	25.3333
			n55	25.25				n59	30
			Average	24.1138				n60	36.625
			SEM	2.58119				Average	27.3104
		C57BL/6J 5:2 diet	n3	21.5833				SEM	2.65382
			n4	27.2143			C57BL/6J 5:2 diet	n7	27.5714
			n10	13.0667				n8	21.3333
			n38	26.9167				n12	23.8333
			n48	25.8				n13	20.8889
			n56	IHC unsuccessful				n33	21.4
			n57	35.5				n44	27.1111
			n58	59				n61	39.875
			Average	29.8687				n62	38.75
			SEM	5.48508				Average	27.5954
		loxTB-GHSR Ad libitum	n1	24.5333				SEM	2.71298
			n18	19			loxTB-GHSR Ad libitum	n14	23.7143
			n19	20.0833				n23	16.75
			n27	6.11111				n24	24.4167
			n28	19.6364				n34	IHC unsuccessful
			n39	30.9091				n35	22.625
			n40	22.0909				n45	26.7
			n49	14.1667				n52	20.2
			Average	19.5664				Average	22.401
			SEM	2.57216				SEM	1.42709
		loxTB-GHSR 5:2 diet	n20	24.375			loxTB-GHSR 5:2 diet	n15	24.5455
			n29	21.9091				n16	16.8
			n30	16.5				n25	43.9167
			n31	21.3333				n26	28.3636
			n41	33.9167				n36	13.5
			n42	26.9167				n46	25.4545
			n50	29.4545				Average	25.4301
			Average	24.915				SEM	4.35105
			SEM	2.17459
