# Supplementary material for: The 5:2 diet does not increase adult hippocampal neurogenesis or enhance spatial memory in mice
Source: EMBO Rep. 2023 Nov 21;24(12):e57269. doi: 10.15252/embr.202357269 (PMC10702912; doi:10.15252/embr.202357269)
Supplement: Supplementary file 7 — Source Data for Figure 3 [file EMBR-24-e57269-s006.zip › Figure 3/3H/Adult. DCX Maturation Stage. Numerical Data.xlsx]

## Sheet: Sheet1
		Panel 1	Male; C57BL/6J		DCX maturtion Stage					Panel 3	Female; C57BL/6J		DCX maturtion Stage
			Diet	Mouse number	Porliferative (cells/DG section)	Intermediate (cells/DG section)	Post-mitotic (cells/DG section)				Diet	Mouse number	Porliferative (cells/DG section)	Intermediate (cells/DG section)	Post-mitotic (cells/DG section)
			Ad libitum	n2	12.8462	4.69231	1.84615				Ad libitum	n5	16.4444	10.3333	3.44444
				n9	12.6667	5.58333	0.583333					n6	12.3846	9.07692	2.23077
				n17	13.7778	4.44444	0.333333					n11	12.875	4.75	1.5
				n37	18.3333	6.66667	3.75					n22	11.6875	4.5	0.375
				n47	18.1818	11.2727	4.45455					n32	IHC unsuccessful
				n53	IHC unsuccessful							n43	19.9231	11.7692	5.23077
				n54	IHC unsuccessful							n51	16.9167	6.75	1.66667
				n55	11.625	8	5.625					n59	17.75	8.875	3.375
				Average	14.5718	6.77658	2.76539					n60	22	12.375	2.25
				SEM	1.19865	1.04771	0.885463					Average	16.2477	8.55369	2.50908
			5:2 diet	n3	13.4167	6.5	1.66667					SEM	1.31227	1.05763	0.52541
				n4	17.7857	7.57143	1.85714				5:2 diet	n7	14.5	9.85714	3.21429
				n10	9	3.6	0.466667					n8	13.9167	6.25	1.16667
				n38	15.4167	7.58333	3.91667					n12	16.5833	6.25	1
				n48	16.2	6.8	2.8					n13	11.8889	8	1
				n56	IHC unsuccessful							n33	14.2	5.9	1.3
				n57	23.75	9	2.75					n44	19	5.55556	2.55556
				n58	24.625	19.625	14.75					n61	23.5	14.625	1.75
				Average	17.1706	8.66854	4.02959					n62	25.625	11.5	1.625
				SEM	2.09366	1.92984	1.83281					Average	17.4017	8.49221	1.70144
												SEM	1.73845	1.15079	0.282134
		Panel 2	Male; loxTB-GHSR		DCX maturtion Stage					Panel 4	Female; loxTB-GHSR		DCX maturtion Stage
			Diet	Mouse number	Porliferative (cells/DG section)	Intermediate (cells/DG section)	Post-mitotic (cells/DG section)				Diet	Mouse number	Porliferative (cells/DG section)	Intermediate (cells/DG section)	Post-mitotic (cells/DG section)
			Ad libitum	n1	13.1333	8.06667	3.33333				Ad libitum	n14	15	7.92857	0.785714
				n18	12.4	5.6	1					n23	9.5	5.66667	1.58333
				n19	12.5	7.25	0.333333					n24	16.1667	6.91667	1.33333
				n27	4.55556	1.44444	0.111111					n34	IHC unsuccessful
				n28	14	4.54545	1.09091					n35	13.375	7	2.25
				n39	17.5455	9.54545	3.81818					n45	17.8	7	1.9
				n40	12.0909	7.27273	2.72727					n52	12.4	6.2	1.6
				n49	8.08333	5.66667	0.416667					Average	14.0403	6.78532	1.5754
				Average	11.7886	6.17393	1.60385					SEM	1.20174	0.316777	0.203578
				SEM	1.38136	0.875475	0.518171				5:2 diet	n15	14.8182	8.90909	0.818182
			5:2 diet	n20	15.75	8	0.625					n16	12.8	4	0
				n29	13.9091	6.45455	1.54545					n25	23.0833	15.5	5.33333
				n30	10.7	5.1	0.7					n26	17.1818	8.72727	2.45455
				n31	15.3333	5.66667	0.333333					n36	11	2.5	0
				n41	18	11.4167	4.5					n46	14.5455	8.18182	2.72727
				n42	14.75	8.83333	3.33333					Average	15.5715	7.9697	1.88889
				n50	21.5455	6.90909	1					SEM	1.72454	1.86085	0.840025
				Average	15.7126	7.4829	1.71959
				SEM	1.279	0.815465	0.598458
