# Supplementary material for: The 5:2 diet does not increase adult hippocampal neurogenesis or enhance spatial memory in mice
Source: EMBO Rep. 2023 Nov 21;24(12):e57269. doi: 10.15252/embr.202357269 (PMC10702912; doi:10.15252/embr.202357269)
Supplement: Supplementary file 7 — Source Data for Figure 3 [file EMBR-24-e57269-s006.zip › Figure 3/3F/Read Me.txt]

Folder contains the original 100x objective microscopy images (DAB IHC) that were used to create the representative image of each morphology in the figure panel. 
White arrows have been included in each image to indicate which cropped cell was displayed in the figure panel.
