# Supplementary material for: The 5:2 diet does not increase adult hippocampal neurogenesis or enhance spatial memory in mice
Source: EMBO Rep. 2023 Nov 21;24(12):e57269. doi: 10.15252/embr.202357269 (PMC10702912; doi:10.15252/embr.202357269)
Supplement: Supplementary file 7 — Source Data for Figure 3 [file EMBR-24-e57269-s006.zip › Figure 3/3G/Adolescent. DCX Maturation Stage. Numerical Data.xlsx]

## Sheet: Sheet1
		Panel 1	Male; C57BL/6J		DCX maturtion Stage				Panel 3	Female; C57BL/6J		DCX maturtion Stage
			Diet	Mouse number	Porliferative (cells/DG section)	Intermediate (cells/DG section)	Post-mitotic (cells/DG section)			Diet	Mouse number	Porliferative (cells/DG section)	Intermediate (cells/DG section)	Post-mitotic (cells/DG section)
			Ad libitum	o11	38.4286	30.2143	85			Ad libitum	o2	39.0714	24.7857	74.7857
				o29	42.75	30.75	90.625				o3	46.6429	33.7143	100.071
				o38	44.8571	31.2857	94.8571				o4	41.3571	29	87.2857
				o49	45.125	30.75	24.25				o16	50.5	35.3571	102.5
				o50	48.0909	24.0909	42.8182				o21	35.7778	27.6667	76.2222
				o51	55.0909	26.3636	47.7273				o36	41.75	30.5	85.4167
				Average	45.7238	28.9091	64.2129				o36	37.4286	24.5714	81.1429
				SEM	2.28414	1.20864	12.1042				Average	41.7897	29.3707	86.7749
			5:2 diet	o12	49.3333	31.8667	99.4				SEM	1.96495	1.56658	4.12022
				o30	49.1111	32.3333	98.5556			5:2 diet	o5	43.0588	29.8235	101.353
				o39	41.375	28.75	86.875				o6	45.6875	33.125	99.25
				o47	40	25	39.6				o7	41	30.3571	87.2143
				o52	IHC unsuccessful						o17	46.9091	29.6364	89.0909
				o53	36.125	19.375	38.5				o22	39.1667	28.3333	101.167
				Average	43.1889	27.465	72.5861				o23	32.1556	24.5556	81.8889
				SEM	2.60945	2.41092	13.87				o43	40.9286	30.6429	92.3571
											o48	44.5	26.625	63.75
											Average	41.6758	29.1373	89.5089
											SEM	1.6438	0.928967	4.44452
		Panel 2	Male; loxTB-GHSR		DCX maturtion Stage
			Diet	Mouse number	Porliferative (cells/DG section)	Intermediate (cells/DG section)	Post-mitotic (cells/DG section)
			Ad libitum	o13	48.1765	31.8235	94.2353
				o14	48	36.2	99.8667		Panel 4	Female; loxTB-GHSR		DCX maturtion Stage
				o31	40.7692	27.6923	86.3077			Group	Mouse number	Porliferative (cells/DG section)	Intermediate (cells/DG section)	Post-mitotic (cells/DG section)
				o32	42.6667	28.6	88.6			Ad libitum	o8	50.1	35.7	109.7
				o33	48.6429	32.3571	91.7143				o9	39	25.7	83.6
				o40	38.7143	28.2857	73.1429				o18	42.7273	29.0909	85.0909
				o54	22.2857	16.1429	38.1429				o24	31	20.5	66
				Average	41.3222	28.7288	81.7157				o25	43.5556	27.4444	90.4444
				SEM	3.50669	2.38175	7.90831				o37	34.5455	23.7273	71.6364
			5:2 diet	o1	46	31.9167	95.6667				o44	36.5385	25	76.0769
				o15	46.5714	32.3571	108.786				Average	39.6381	26.7375	83.2212
				o34	43.6667	31.9167	92.3333				SEM	2.41477	1.81546	5.43086
				o35	42.5	25.0833	78.8333			5:2 diet	o10	41	35.5	81.4
				o41	31.0909	23.2727	80.5455				o19	44.0625	32.25	97.125
				o55	51.5714	27.7143	46.1429				o20	45.6154	34.7692	101.692
				o56	46.2222	29.4444	56				o26	43.5	36.5	96.6667
				Average	43.9461	28.815	79.7582				o27	41.0833	30.75	90.3333
				SEM	2.39971	1.3631	8.38043				o28	48.2857	35.5714	101
											o45	41.2667	30.6667	92.1333
											Average	43.5448	33.7153	94.3358
											SEM	1.03232	0.922341	2.67238
