# Supplementary material for: The 5:2 diet does not increase adult hippocampal neurogenesis or enhance spatial memory in mice
Source: EMBO Rep. 2023 Nov 21;24(12):e57269. doi: 10.15252/embr.202357269 (PMC10702912; doi:10.15252/embr.202357269)
Supplement: Supplementary file 8 — Source Data for Figure 4 [file EMBR-24-e57269-s010.zip]

Archive with 52 entries (45 files):
- Figure 4/
- __MACOSX/._Figure 4
- Figure 4/.DS_Store
- __MACOSX/Figure 4/._.DS_Store
- Figure 4/4E/
- __MACOSX/Figure 4/._4E
- Figure 4/4B/
- __MACOSX/Figure 4/._4B
- Figure 4/4C/
- __MACOSX/Figure 4/._4C
- Figure 4/4D/
- __MACOSX/Figure 4/._4D
- Figure 4/4A/
- __MACOSX/Figure 4/._4A
- Figure 4/4F/
- __MACOSX/Figure 4/._4F
- Figure 4/4E/Adolescent.BrdU+,NeuN+ Rostral-Caudal cell counts. Numerical Data.xlsx
- __MACOSX/Figure 4/4E/._Adolescent.BrdU+,NeuN+ Rostral-Caudal cell counts. Numerical Data.xlsx
- Figure 4/4B/BrdU+ cell counts per DG section. Numerical Data.xlsx
- __MACOSX/Figure 4/4B/._BrdU+ cell counts per DG section. Numerical Data.xlsx
- Figure 4/4C/BrdU+,NeuN+ cell counts per DG section. Numerical Data.xlsx
- __MACOSX/Figure 4/4C/._BrdU+,NeuN+ cell counts per DG section. Numerical Data.xlsx
- Figure 4/4D/Caudal.2. (Bregma -3.08 mm).tif
- __MACOSX/Figure 4/4D/._Caudal.2. (Bregma -3.08 mm).tif
- Figure 4/4D/Caudal.1 (Bregma -2.80 mm).tif
- __MACOSX/Figure 4/4D/._Caudal.1 (Bregma -2.80 mm).tif
- Figure 4/4D/Rostral.1 (Bregma -1.34 mm).tif
- __MACOSX/Figure 4/4D/._Rostral.1 (Bregma -1.34 mm).tif
- Figure 4/4D/Rostral.2 (Bregma -1.82 mm).tif
- __MACOSX/Figure 4/4D/._Rostral.2 (Bregma -1.82 mm).tif
- Figure 4/4D/Rostral.3 (Bregma -2.06 mm).tif
- __MACOSX/Figure 4/4D/._Rostral.3 (Bregma -2.06 mm).tif
- Figure 4/4D/Read Me.txt
- __MACOSX/Figure 4/4D/._Read Me.txt
- Figure 4/4D/Caudal.3 (Bregma -3.52 mm).tif
- __MACOSX/Figure 4/4D/._Caudal.3 (Bregma -3.52 mm).tif
- Figure 4/4A/Adult 3D MPLX Airyscan Processed (MIP)_NeuN.tif
- __MACOSX/Figure 4/4A/._Adult 3D MPLX Airyscan Processed (MIP)_NeuN.tif
- Figure 4/4A/Adolescent 3D MPLX Airyscan Processed (MIP)_NeuN.tif
- __MACOSX/Figure 4/4A/._Adolescent 3D MPLX Airyscan Processed (MIP)_NeuN.tif
- Figure 4/4A/Adult 3D MPLX Airyscan Processed (MIP)_Merge.tif
- __MACOSX/Figure 4/4A/._Adult 3D MPLX Airyscan Processed (MIP)_Merge.tif
- Figure 4/4A/Adolescent 3D MPLX Airyscan Processed (MIP)_ Merge.tif
- __MACOSX/Figure 4/4A/._Adolescent 3D MPLX Airyscan Processed (MIP)_ Merge.tif
- Figure 4/4A/Adult 3D MPLX Airyscan Processed (MIP)_BrdU.tif
- __MACOSX/Figure 4/4A/._Adult 3D MPLX Airyscan Processed (MIP)_BrdU.tif
- Figure 4/4A/Read Me.txt
- __MACOSX/Figure 4/4A/._Read Me.txt
- Figure 4/4A/Adolescent 3D MPLX Airyscan Processed (MIP)_BrdU.tif
- __MACOSX/Figure 4/4A/._Adolescent 3D MPLX Airyscan Processed (MIP)_BrdU.tif
- Figure 4/4F/Adult.BrdU+,NeuN+ Rostral-Caudal cell counts. Numerical Data.xlsx
- __MACOSX/Figure 4/4F/._Adult.BrdU+,NeuN+ Rostral-Caudal cell counts. Numerical Data.xlsx
