# Supplementary material for: The 5:2 diet does not increase adult hippocampal neurogenesis or enhance spatial memory in mice
Source: EMBO Rep. 2023 Nov 21;24(12):e57269. doi: 10.15252/embr.202357269 (PMC10702912; doi:10.15252/embr.202357269)
Supplement: Supplementary file 8 — Source Data for Figure 4 [file EMBR-24-e57269-s010.zip › Figure 4/4E/Adolescent.BrdU+,NeuN+ Rostral-Caudal cell counts. Numerical Data.xlsx]

## Sheet: Sheet1
		Panel 1	Male; C57BL/6J		BrdU+/NeuN+ cell counts per DG section			Panel 3	Female; C57BL/6J		BrdU+/NeuN+ cell counts per DG section
			Diet	Mouse number	Rostral DG	Caudal DG			Diet	Mouse number	Rostral DG	Caudal DG
			Ad libitum	o11	10.25	5.5			Ad libitum	o2	5.375	5.75
				o29	5	4				o3	7.25	5.375
				o38	9.625	6.75				o4	5.625	5
				o49	12.375	13				o16	3.25	1.5
				o50	16.1111	16.1667				o21	6.625	8.75
				o51	29.5	17				o36	2.875	3.875
				Average	13.8102	10.4028				o42	9.5	5.625
				SEM	3.47052	2.32284				Average	5.78571	5.125
			5:2 diet	o12	11.75	10.125				SEM	0.869333	0.824657
				o30	3.375	4			5:2 diet	o5	10.25	6.25
				o39	4.375	3.875				o6	6.25	5.75
				o47	10.7778	9.5				o7	9.25	7.375
				o52	13.25	13.125				o17	1.125	3.625
				o53	14.1	16				o22	5.125	6.875
				Average	9.60463	9.4375				o23	4.875	7.125
				SEM	1.87646	1.98031				o43	2.375	3.375
										o48	19.7778	13.2857
										Average	7.37847	6.70759
										SEM	2.07988	1.08277
		Panel 2	Male; loxTB-GHSR		BrdU+/NeuN+ cell counts per DG section
			Diet	Mouse number	Rostral DG	Caudal DG
			Ad libitum	o13	10.75	12.375
				o14	8.75	5.375		Panel 4	Female; loxTB-GHSR		BrdU+/NeuN+ cell counts per DG section
				o31	4.875	5.375			Group	Mouse number	Rostral DG	Caudal DG
				o32	6	4.875			Ad libitum	o8	5	4.5
				o33	5.875	5.125				o9	6.625	3.125
				o40	4.25	4.5				o18	4.25	5.75
				o54	17.3	17.4286				o24	4.25	5.875
				Average	8.25714	7.8648				o25	5.75	5.25
				SEM	1.73546	1.90221				o37	3.875	4.25
			5:2 diet	o1	5.75	4.375				o44	3.875	3.625
				o15	4.625	3.5				Average	4.80357	4.625
				o34	4	4.5				SEM	0.396091	0.397163
				o35	4.125	4			5:2 diet	o10	3.5	6.25
				o41	3.125	4.875				o19	7.5	5.75
				o55	13.7778	16.6				o20	6.75	5
				o56	20.3	20.3333				o26	4.625	5.25
				Average	7.95754	8.3119				o27	5.875	3.875
				SEM	2.46834	2.6583				o28	5	4.125
										o45	3.875	3.25
										Average	5.30357	4.78571
										SEM	0.558256	0.407075
