# Supplementary material for: The 5:2 diet does not increase adult hippocampal neurogenesis or enhance spatial memory in mice
Source: EMBO Rep. 2023 Nov 21;24(12):e57269. doi: 10.15252/embr.202357269 (PMC10702912; doi:10.15252/embr.202357269)
Supplement: Supplementary file 8 — Source Data for Figure 4 [file EMBR-24-e57269-s010.zip › Figure 4/4B/BrdU+ cell counts per DG section. Numerical Data.xlsx]

## Sheet: Sheet1
	Panel 1	Adolescent; Male				Panel 2	Adolescent; Female				Panel 3	Adult; Male				Panel 4	Adult; Female
		Group	Mouse number	BrdU+ cell counts per DG section			Group	Mouse number	BrdU+ cell counts per DG section			Group	Mouse number	BrdU+ cell counts per DG section			Group	Mouse number	BrdU+ cell counts per DG section
		C57BL/6J Ad libitum	o11	14.5625			C57BL/6J Ad libitum	o2	8.125			C57BL/6J Ad libitum	n2	5.75			C57BL/6J Ad libitum	n5	9.5625
			o29	7.9375				o3	8.4375				n9	8.0625				n6	8.0625
			o38	11.3125				o4	10.5				n17	6.8125				n11	10.25
			o49	13.7857				o16	9.75				n37	4.375				n22	6.75
			o50	17.5333				o21	8.8125				n47	4.625				n32	6.875
			o51	25.5385				o36	15.2857				n53	IHC unsuccessful				n43	4.125
			Average	15.1117				o36	20.5				n54	7.375				n51	4.8125
			SEM	2.46674				Average	11.6301				n55	8.125				n59	8.375
		C57BL/6J 5:2 diet	o12	17.125				SEM	1.74074				Average	6.44643				n60	7.93333
			o30	6.1875			C57BL/6J 5:2 diet	o5	11.1875				SEM	0.587954				Average	7.4162
			o39	7.8125				o6	10.875			C57BL/6J 5:2 diet	n3	8.625				SEM	0.672778
			o47	10.1765				o7	14.375				n4	8.5625			C57BL/6 J 5:2 diet	n7	7.625
			o52	13.8125				o17	7.5				n10	6.3125				n8	6.6875
			o53	15.2				o22	9.375				n38	4.57143				n12	8.3125
			Average	11.719				o23	9.25				n48	3.875				n13	6.14453
			SEM	1.76977				o43	7.5				n56	8				n33	5.5625
		loxTB-GHSR Ad libitum	o13	15.75				o48	17				n57	10.75				n44	5.875
			o14	9.625				Average	10.8828				n58	8.5625				n61	6.33333
			o31	9.6875				SEM	1.17667				Average	7.40737				n62	IHC unsuccessful
			o32	11.625			loxTB-GHSR Ad libitum	o8	12.5				SEM	0.817166				Average	6.64862
			o33	12.375				o9	11.375			loxTB-GHSR Ad libitum	n1	4.875				SEM	0.373369
			o40	10.0625				o18	9.4375				n18	7.6875			loxTB-GHSR Ad libitum	n14	6.52941
			o54	17.6471				o24	8.4375				n19	8				n23	6.375
			Average	12.396				o25	9.25				n27	5.75				n24	8.4375
			SEM	1.19401				o37	9				n28	6.25				n34	6.8125
		loxTB-GHSR 5:2 diet	o1	8.125				o44	8.9375				n39	5.33333				n35	5.8125
			o15	8.4375				Average	9.84821				n40	4.9375				n45	5.625
			o34	10.5				SEM	0.565445				n49	4.6875				n52	5.5625
			o35	9.75			loxTB-GHSR 5:2 diet	o10	9.3125				Average	5.9401				Average	6.45063
			o41	8.8125				o19	8.6875				SEM	0.453274				SEM	0.376961
			o55	15.2857				o20	8			loxTB-GHSR 5:2 diet	n20	7.1875			loxTB-GHSR 5:2 diet	n15	7.5
			o56	20.5				o26	8.3125				n29	6.3125				n16	6.9375
			Average	11.6301				o27	8.75				n30	4.1875				n25	IHC unsuccessful
			SEM	1.74074				o28	7.5625				n31	5.75				n26	8.625
								o45	8				n41	6.125				n36	6.875
								Average	8.375				n42	5.625				n46	4.875
								SEM	0.221601				n50	4.125				Average	6.9625
													Average	5.61607				SEM	0.609046
													SEM	0.422451
