# Supplementary material for: The 5:2 diet does not increase adult hippocampal neurogenesis or enhance spatial memory in mice
Source: EMBO Rep. 2023 Nov 21;24(12):e57269. doi: 10.15252/embr.202357269 (PMC10702912; doi:10.15252/embr.202357269)
Supplement: Supplementary file 8 — Source Data for Figure 4 [file EMBR-24-e57269-s010.zip › Figure 4/4C/BrdU+,NeuN+ cell counts per DG section. Numerical Data.xlsx]

## Sheet: Sheet1
	Panel 1	Adolescent; Male				Panel 2	Adolescent; Female				Panel 3	Adult; Male				Panel 4	Adult; Female
		Group	Mouse number	BrdU+/NeuN+ cell counts per DG section			Group	Mouse number	BrdU+/NeuN+ cell counts per DG section			Group	Mouse number	BrdU+/NeuN+ cell counts per DG section			Group	Mouse number	BrdU+/NeuN+ cell counts per DG section
		C57BL/6J Ad libitum	o11	7.875			C57BL/6J Ad libitum	o2	5.5625			C57BL/6J Ad libitum	n2	4.875			C57BL/6J Ad libitum	n5	6
			o29	4.5				o3	6.3125				n9	7.3125				n6	7.625
			o38	8.1875				o4	5.3125				n17	5.3125				n11	10
			o49	12.6429				o16	2.375				n37	2				n22	4.25
			o50	16.1333				o21	7.6875				n47	2.5625				n32	4.6875
			o51	24.6923				o36	3.375				n53	IHC unsuccessful				n43	2.375
			Average	12.3385				o36	7.5625				n54	3.6875				n51	2.5625
			SEM	2.97605				Average	5.45536				n55	6.28571				n59	5.75
		C57BL/6J 5:2 diet	o12	10.9375				SEM	0.756017				Average	4.57653				n60	4.93333
			o30	3.6875			C57BL/6J 5:2 diet	o5	8.25				SEM	0.732295				Average	5.3537
			o39	4.125				o6	6			C57BL/6J 5:2 diet	n3	7.375				SEM	0.797773
			o47	10.1765				o7	8.3125				n4	8.125			C57BL/6J 5:2 diet	n7	7.25
			o52	13.1875				o17	2.375				n10	4.125				n8	6.125
			o53	14.7333				o22	6				n38	2.5				n12	8.0625
			Average	9.47455				o23	6				n48	2.125				n13	5.81641
			SEM	1.88132				o43	2.875				n56	5.71429				n33	3.375
		loxTB-GHSR Ad libitum	o13	11.5625				o48	16.9375				n57	7.86667				n44	3.25
			o14	7.0625				Average	7.09375				n58	6.78571				n61	4
			o31	5.125				SEM	1.60008				Average	5.57708				n62	IHC unsuccessful
			o32	5.4375			loxTB-GHSR Ad libitum	o8	4.75				SEM	0.844521				Average	5.41127
			o33	5.5				o9	4.875			loxTB-GHSR Ad libitum	n1	3.8125				SEM	0.721979
			o40	4.375				o18	5				n18	5.5625			loxTB-GHSR Ad libitum	n14	5.35294
			o54	17.3529				o24	5.0625				n19	5.4375				n23	4.3125
			Average	8.05935				o25	5.5				n27	4				n24	6
			SEM	1.79447				o37	4.0625				n28	3.9375				n34	4.8125
		loxTB-GHSR 5:2 diet	o1	5.0625				o44	3.75				n39	2.375				n35	3.875
			o15	4.0625				Average	4.71429				n40	2.0625				n45	2.9375
			o34	4.25				SEM	0.228973				n49	2.875				n52	3.0625
			o35	4.0625			loxTB-GHSR 5:2 diet	o10	4.875				Average	3.75781				Average	4.33613
			o41	4				o19	6.625				SEM	0.457825				SEM	0.43152
			o55	14.7857				o20	5.875			loxTB-GHSR 5:2 diet	n20	5.0625			loxTB-GHSR 5:2 diet	n15	5.9375
			o56	20.3125				o26	4.9375				n29	3.9375				n16	5.5625
			Average	8.07653				o27	4.875				n30	2.5625				n25	IHC unsuccessful
			SEM	2.52276				o28	4.5625				n31	3.8125				n26	6
								o45	3.5625				n41	2.75				n36	4.8125
								Average	5.04464				n42	2.875				n46	2.8125
								SEM	0.367918				n50	2.5625				Average	5.025
													Average	3.36607				SEM	0.592136
													SEM	0.355764
