# Supplementary material for: The 5:2 diet does not increase adult hippocampal neurogenesis or enhance spatial memory in mice
Source: EMBO Rep. 2023 Nov 21;24(12):e57269. doi: 10.15252/embr.202357269 (PMC10702912; doi:10.15252/embr.202357269)
Supplement: Supplementary file 8 — Source Data for Figure 4 [file EMBR-24-e57269-s010.zip › Figure 4/4D/Read Me.txt]

Folder contains the original microscopy images from which those in the figure panel were derived.
