# Supplementary material for: The 5:2 diet does not increase adult hippocampal neurogenesis or enhance spatial memory in mice
Source: EMBO Rep. 2023 Nov 21;24(12):e57269. doi: 10.15252/embr.202357269 (PMC10702912; doi:10.15252/embr.202357269)
Supplement: Supplementary file 8 — Source Data for Figure 4 [file EMBR-24-e57269-s010.zip › Figure 4/4A/Read Me.txt]

Folder contains maximum intensity projections (MIPs) of 3D Airyscan processed Z-stacks for adolescent and adult, male C57BL/6J ad libitum fed, mice.

Image processing details (Zen 3.8):
Prior to processing, the pseudocolour of the 568 nm track (NeuN) was changed from red to white.
Z-stacks were then viewed as orthogonal displays and 3D Airyscan processing, with auto filtering, was applied. 
Best fit thresholding was then applied to the display histograms of each channel in the Airyscan processed images. 
MIPs were then created from the Ortho display tab, and files were exported as tifs.

Image processing did not affect quantification, since numerical data were obtained by manual counting.
