# Supplementary material for: The 5:2 diet does not increase adult hippocampal neurogenesis or enhance spatial memory in mice
Source: EMBO Rep. 2023 Nov 21;24(12):e57269. doi: 10.15252/embr.202357269 (PMC10702912; doi:10.15252/embr.202357269)
Supplement: Supplementary file 8 — Source Data for Figure 4 [file EMBR-24-e57269-s010.zip › Figure 4/4F/Adult.BrdU+,NeuN+ Rostral-Caudal cell counts. Numerical Data.xlsx]

## Sheet: Sheet1
		Panel 1	Male; C57BL/6J		BrdU+/NeuN+ cell counts per DG section				Panel 3	Female; C57BL/6J		BrdU+/NeuN+ cell counts per DG section
			Diet	Mouse number	Rostral DG	Caudal DG				Diet	Mouse number	Rostral DG	Caudal DG
			Ad libitum	n2	4.75	5				Ad libitum	n5	5.625	6.375
				n9	7	7.625					n6	8.375	6.875
				n17	5.625	5					n11	11.75	8.25
				n37	2	2					n22	4.25	4.25
				n47	1.875	3.25					n32	4.375	5
				n53	IHC unsuccessful						n43	2.25	2.5
				n54	3.66667	4.11111					n51	2.25	2.875
				n55	7	5.75					n59	6	5.5
				Average	4.55952	4.67659					n60	5	4.25
				SEM	0.811207	0.682669					Average	5.54167	5.09722
			5:2 diet	n3	6.625	8.125					SEM	0.99848	0.62388
				n4	7.875	8.375				5:2 diet	n7	7.25*	No caudal data
				n10	4.375	3.875					n8	6.75	5.5
				n38	2.66667	2.375					n12	8	8.125
				n48	2.125	2.125					n13	5	6.42857
				n56	6.5	5.125					n33	3.625	3.125
				n57	7.125	8.71429					n44	2.875	3.625
				n58	6.875	6.66667					n61	3.875	4.14286
				Average	5.52083	5.67262					n62	IHC unsuccessful
				SEM	0.769021	0.950076					Average	5.02083	5.15774
											SEM	0.811003	0.775631
		Panel 2	Male; loxTB-GHSR		BrdU+/NeuN+ cell counts per DG section				Panel 4	Female; loxTB-GHSR		BrdU+/NeuN+ cell counts per DG section
			Diet	Mouse number	Rostral DG	Caudal DG				Diet	Mouse number	Rostral DG	Caudal DG
			Ad libitum	n1	4	3.625				Ad libitum	n14	5.125	5.55556
				n18	5.375	5.75					n23	4.75	3.875
				n19	4.75	6.125					n24	7.625	5.375
				n27	4.875	3.125					n34	4.625	5
				n28	3.75	4.125					n35	3.875	3.875
				n39	1.75	3					n45	2.75	3.125
				n40	1.625	2.5					n52	5.25	2.75
				n49	2.875	2.875					Average	4.85714	4.22222
				Average	3.625	3.89062					SEM	0.563939	0.417592
				SEM	0.502227	0.480326				5:2 diet	n15	5.5	6.375
			5:2 diet	n20	5.5	4.625					n16	5.625	5.5
				n29	3.75	4.125					n25	IHC unsuccessful
				n30	3	2.125					n26	5.25	6.75
				n31	4.125	3.5					n36	4.25	5.375
				n41	2.625	2.875					n46	3.25	2.375
				n42	3.25	2.5					Average	4.775	5.275
				n50	2.875	2.25					SEM	0.451387	0.769943
				Average	3.58929	3.14286
				SEM	0.373722	0.365381
