# Supplementary material for: The 5:2 diet does not increase adult hippocampal neurogenesis or enhance spatial memory in mice
Source: EMBO Rep. 2023 Nov 21;24(12):e57269. doi: 10.15252/embr.202357269 (PMC10702912; doi:10.15252/embr.202357269)
Supplement: Supplementary file 9 — Source Data for Figure 5 [file EMBR-24-e57269-s005.zip]

Archive with 40 entries (34 files):
- Figure 5/
- __MACOSX/._Figure 5
- Figure 5/5A/
- __MACOSX/Figure 5/._5A
- Figure 5/.DS_Store
- __MACOSX/Figure 5/._.DS_Store
- Figure 5/5C/
- __MACOSX/Figure 5/._5C
- Figure 5/5D/
- __MACOSX/Figure 5/._5D
- Figure 5/5E/
- __MACOSX/Figure 5/._5E
- Figure 5/5B/
- __MACOSX/Figure 5/._5B
- Figure 5/5A/Adult. 3D MPLX Airyscan Processed (MIP)_S100B.tif
- __MACOSX/Figure 5/5A/._Adult. 3D MPLX Airyscan Processed (MIP)_S100B.tif
- Figure 5/5A/Adult. 3D MPLX Airyscan Processed (MIP)_BrdU.tif
- __MACOSX/Figure 5/5A/._Adult. 3D MPLX Airyscan Processed (MIP)_BrdU.tif
- Figure 5/5A/Adolescent. 3D MPLX Airyscan Processed (MIP)_Merge.tif
- __MACOSX/Figure 5/5A/._Adolescent. 3D MPLX Airyscan Processed (MIP)_Merge.tif
- Figure 5/5A/Adolescent. 3D MPLX Airyscan Processed (MIP)_BrdU.tif
- __MACOSX/Figure 5/5A/._Adolescent. 3D MPLX Airyscan Processed (MIP)_BrdU.tif
- Figure 5/5A/Adolescent. 3D MPLX Airyscan Processed (MIP)_S100B.tif
- __MACOSX/Figure 5/5A/._Adolescent. 3D MPLX Airyscan Processed (MIP)_S100B.tif
- Figure 5/5A/Read Me.txt
- __MACOSX/Figure 5/5A/._Read Me.txt
- Figure 5/5A/Adult. 3D MPLX Airyscan Processed (MIP)_Sox2.tif
- __MACOSX/Figure 5/5A/._Adult. 3D MPLX Airyscan Processed (MIP)_Sox2.tif
- Figure 5/5A/Adult. 3D MPLX Airyscan. Processed (MIP)_Merge.tif
- __MACOSX/Figure 5/5A/._Adult. 3D MPLX Airyscan. Processed (MIP)_Merge.tif
- Figure 5/5A/Adolescent. 3D MPLX Airyscan Processed (MIP)_Sox2.tif
- __MACOSX/Figure 5/5A/._Adolescent. 3D MPLX Airyscan Processed (MIP)_Sox2.tif
- Figure 5/5C/BrdU+S100B+ cell counts per DG section. Numerical Data.xlsx
- __MACOSX/Figure 5/5C/._BrdU+S100B+ cell counts per DG section. Numerical Data.xlsx
- Figure 5/5D/Adolescent. BrdU+Sox2+S100B- Rostral-Caudal cell counts. Numerical Data.xlsx
- __MACOSX/Figure 5/5D/._Adolescent. BrdU+Sox2+S100B- Rostral-Caudal cell counts. Numerical Data.xlsx
- Figure 5/5E/Adult.BrdU+Sox2+ Rostral-Caudal cell counts.xlsx
- __MACOSX/Figure 5/5E/._Adult.BrdU+Sox2+ Rostral-Caudal cell counts.xlsx
- Figure 5/5B/BrdU+Sox2+ S100B- cell counts per DG section. Numerical Data.xlsx
- __MACOSX/Figure 5/5B/._BrdU+Sox2+ S100B- cell counts per DG section. Numerical Data.xlsx
