# Supplementary material for: The 5:2 diet does not increase adult hippocampal neurogenesis or enhance spatial memory in mice
Source: EMBO Rep. 2023 Nov 21;24(12):e57269. doi: 10.15252/embr.202357269 (PMC10702912; doi:10.15252/embr.202357269)
Supplement: Supplementary file 9 — Source Data for Figure 5 [file EMBR-24-e57269-s005.zip › Figure 5/5C/BrdU+S100B+ cell counts per DG section. Numerical Data.xlsx]

## Sheet: Sheet1
	Panel 1	Adolescent; Male				Panel 2	Adolescent; Female				Panel 3	Adult; Male				Panel 4	Adult; Female
		Group	Mouse number	BrdU+/S100β+ cell counts per DG section			Group	Mouse number	BrdU+/S100β+ cell counts per DG section			Group	Mouse number	BrdU+/S100β+ cell counts per DG section			Group	Mouse number	BrdU+/S100β+ cell counts per DG section
		C57BL/6 J Ad libitum	o11	4.125			C57BL/6J Ad libitum	o2	3.25			C57BL/6J Ad libitum	n2	1.42857			C57BL/6J Ad libitum	n5	2.75
			o29	2.625				o3	2.75				n9	2.25				n6	2.5
			o38	1.375				o4	2				n17	1.25				n11	1.75
			o49	3.375				o16	1.5				n37	0.5				n22	1.75
			o50	4.625				o21	0.625				n47	0.75				n32	1.25
			o51	5.25				o36	1.25				n53	IHC unsuccessful				n43	1
			Average	3.5625				o36	1.375				n54	IHC unsuccessful				n51	0.625
			SEM	0.577125				Average	1.82143				n55	IHC unsuccessful				n59	IHC unsuccessful
		C57BL/6J - 5:2 diet	o12	2.625				SEM	0.344879				Average	1.23571				n60	IHC unsuccessful
			o30	0.875			C57BL/6J 5:2 diet	o5	2.25				SEM	0.303592				Average	1.66071
			o39	1.375				o6	1.875			C57BL/6J 5:2 diet	n3	2.375				SEM	0.292152
			o47	1.5				o7	1.5				n4	2.375			C57BL/6 J 5:2 diet	n7	1
			o52	5.5				o17	1.125				n10	1.625				n8	1.5
			o53	8.75				o22	1.75				n38	0.5				n12	1.5
			Average	3.4375				o23	1.5				n48	0.875				n13	1.125
			SEM	1.2611				o43	1.25				n56	IHC unsuccessful				n33	2.25
		loxTB-GHSR Ad libitum	o13	1.875				o48	4.375				n57	IHC unsuccessful				n44	1
			o14	1.5				Average	1.95312				n58	IHC unsuccessful				n61	IHC unsuccessful
			o31	1.125				SEM	0.368195				Average	1.55				n62	IHC unsuccessful
			o32	3.375			loxTB-GHSR Ad libitum	o8	1.75				SEM	0.382426				Average	1.39583
			o33	1.5				o9	1.625			loxTB-GHSR Ad libitum	n1	1.375				SEM	0.194767
			o40	2.75				o18	1.875				n18	2.5			loxTB-GHSR Ad libitum	n14	1.375
			o54	4.625				o24	1.25				n19	1				n23	1.75
			Average	2.39286				o25	1.625				n27	1.5				n24	2.125
			SEM	0.476711				o37	0.875				n28	1				n34	0.75
		loxTB-GHSR 5:2 diet	o1	1.875				o44	2.25				n39	0.125				n35	1.375
			o15	1.25				Average	1.60714				n40	1.5				n45	0.875
			o34	2.75				SEM	0.166879				n49	0.25				n52	0.5
			o35	2.5			loxTB-GHSR 5:2 diet	o10	1.625				Average	1.15625				Average	1.25
			o41	1.5				o19	1				SEM	0.268043				SEM	0.218218
			o55	2.125				o20	0.75			loxTB-GHSR 5:2 diet	n20	0.75			loxTB-GHSR 5:2 diet	n15	0.75
			o56	IHC unsuccessful				o26	0.75				n29	1.5				n16	1
			Average	2				o27	0.625				n30	1.625				n25	0.875
			SEM	0.234965				o28	1.25				n31	1.125				n26	1.625
								o45	1.5				n41	1.375				n36	1.125
								Average	1.07143				n42	0.625				n46	1.25
								SEM	0.149047				n50	1.375				Average	1.10417
													Average	1.19643				SEM	0.126724
													SEM	0.143969
