# Supplementary material for: The 5:2 diet does not increase adult hippocampal neurogenesis or enhance spatial memory in mice
Source: EMBO Rep. 2023 Nov 21;24(12):e57269. doi: 10.15252/embr.202357269 (PMC10702912; doi:10.15252/embr.202357269)
Supplement: Supplementary file 9 — Source Data for Figure 5 [file EMBR-24-e57269-s005.zip › Figure 5/5D/Adolescent. BrdU+Sox2+S100B- Rostral-Caudal cell counts. Numerical Data.xlsx]

## Sheet: Sheet1
		Panel 1	Male; C57BL/6J		BrdU+/Sox2+/S100B- cell counts per DG section			Panel 3	Female; C57BL/6J		BrdU+/Sox2+/S100B- cell counts per DG section
			Diet	Mouse number	Rostral DG	Caudal DG			Diet	Mouse number	Rostral DG	Caudal DG
			Ad libitum	o11	0	0.25			Ad libitum	o2	0	0
				o29	0.75	0.75				o3	0.25	0
				o38	0.25	0.5				o4	0.5	0.75
				o49	0.75	0				o16	0.25	0
				o50	0	0				o21	0.25	0.5
				o51	1.25	0.5				o36	0	0
				Average	0.5	0.333333				o42	0.25	0
				SEM	0.204124	0.123603				Average	0.214286	0.178571
			5:2 diet	o12	0	0				SEM	0.0652051	0.118451
				o30	0.25	0.25			5:2 diet	o5	0	0
				o39	0	0.75				o6	0	0.25
				o47	0.25	0				o7	0.25	0
				o52	0.5	0.5				o17	0.25	0
				o53	0.25	0				o22	0	0.25
				Average	0.208333	0.25				o23	0.25	0.5
				SEM	0.0768295	0.129099				o43	1.25	0.5
										o48	0	0.5
										Average	0.25	0.25
										SEM	0.149404	0.0818317
		Panel 2	Male; loxTB-GHSR		BrdU+/Sox2+/S100B- cell counts per DG section
			Diet	Mouse number	Rostral DG	Caudal DG
			Ad libitum	o13	0.5	0.5
				o14	0.25	0.25		Panel 4	Female; loxTB-GHSR		BrdU+/Sox2+/S100B- cell counts per DG section
				o31	0.5	0.75			Group	Mouse number	Rostral DG	Caudal DG
				o32	0.75	0.5			Ad libitum	o8	0	0.75
				o33	0.5	1.25				o9	0.25	0.25
				o40	1.25	1.25				o18	1.25	0.75
				o54	0.75	0.5				o24	0.25	0.75
				Average	0.642857	0.714286				o25	0.25	0.25
				SEM	0.120232	0.14869				o37	0.75	1.5
			5:2 diet	o1	0	0.5				o44	1.25	0.5
				o15	0	0.5				Average	0.571429	0.678571
				o34	0.25	0.5				SEM	0.194525	0.161045
				o35	0	0			5:2 diet	o10	0.25	0
				o41	0.75	1.5				o19	0.25	0.5
				o55	0.4	0				o20	1.75	0.75
				o56	IHC unsuccessful					o26	0.25	0.5
				Average	0.233333	0.5				o27	0.5	0.5
				SEM	0.123603	0.223607				o28	0.75	0.25
										o45	0.5	1.5
										Average	0.607143	0.571429
										SEM	0.20308	0.178571
