# Supplementary material for: The 5:2 diet does not increase adult hippocampal neurogenesis or enhance spatial memory in mice
Source: EMBO Rep. 2023 Nov 21;24(12):e57269. doi: 10.15252/embr.202357269 (PMC10702912; doi:10.15252/embr.202357269)
Supplement: Supplementary file 9 — Source Data for Figure 5 [file EMBR-24-e57269-s005.zip › Figure 5/5E/Adult.BrdU+Sox2+ Rostral-Caudal cell counts.xlsx]

## Sheet: Sheet1
		Panel 1	Male; C57BL/6J		BrdU+/Sox2+/S100B- cell counts per DG section				Panel 3	Female; C57BL/6J		BrdU+/Sox2+/S100B- cell counts per DG section
			Diet	Mouse number	Rostral DG	Caudal DG				Diet	Mouse number	Rostral DG	Caudal DG
			Ad libitum	n2	0	0.5				Ad libitum	n5	0	0.75
				n9	0	0.5					n6	0.5	0.75
				n17	0	0					n11	0	0
				n37	0	0.25					n22	0.25	0
				n47	0	0.25					n32	0	0.25
				n53	IHC unsuccessful						n43	0.25	0.25
				n54	IHC unsuccessful						n51	0.25	1.5
				n55	IHC unsuccessful						n59	IHC unsuccessful
				Average	0	0.3					n60	IHC unsuccessful
				SEM	0	0.0935414					Average	0.178571	0.5
			5:2 diet	n3	0.5	0.5					SEM	0.0714286	0.204124
				n4	0	0				5:2 diet	n7	1.25	0.5
				n10	0	0.5					n8	0	0.25
				n38	0.5	0					n12	0.5	0
				n48	0	0					n13	0	0
				n56	IHC unsuccessful						n33	0	0.25
				n57	IHC unsuccessful						n44	1	0
				n58	IHC unsuccessful						n61	IHC unsuccessful
				Average	0.2	0.2					n62	IHC unsuccessful
				SEM	0.122474	0.122474					Average	0.458333	0.166667
											SEM	0.227456	0.0833333
		Panel 2	Male; loxTB-GHSR		BrdU+/Sox2+/S100B- cell counts per DG section				Panel 4	Female; loxTB-GHSR		BrdU+/Sox2+/S100B- cell counts per DG section
			Diet	Mouse number	Rostral DG	Caudal DG				Diet	Mouse number	Rostral DG	Caudal DG
			Ad libitum	n1	0.25	0.25				Ad libitum	n14	0	0
				n18	0	0					n23	0	0
				n19	0	0					n24	0.5	0.25
				n27	0	0					n34	0.25	0
				n28	0	0.5					n35	0	0
				n39	0.25	0.5					n45	0	0.25
				n40	0	0.75					n52	0.5	0.25
				n49	0	0.25					Average	0.178571	0.107143
				Average	0.0625	0.28125					SEM	0.089879	0.0505076
				SEM	0.0409159	0.0995245				5:2 diet	n15	0.5	0
			5:2 diet	n20	0	1					n16	0.5	0
				n29	0	0.5					n25	0	1.5
				n30	0	0					n26	0	0
				n31	0	0					n36	0	0
				n41	0	0.75					n46	0	0.25
				n42	0.25	0.5					Average	0.166667	0.291667
				n50	0.75	0					SEM	0.105409	0.245091
				Average	0.142857	0.392857
				SEM	0.107143	0.152919
