# Supplementary material for: The 5:2 diet does not increase adult hippocampal neurogenesis or enhance spatial memory in mice
Source: EMBO Rep. 2023 Nov 21;24(12):e57269. doi: 10.15252/embr.202357269 (PMC10702912; doi:10.15252/embr.202357269)
Supplement: Supplementary file 9 — Source Data for Figure 5 [file EMBR-24-e57269-s005.zip › Figure 5/5B/BrdU+Sox2+ S100B- cell counts per DG section. Numerical Data.xlsx]

## Sheet: Sheet1
	Panel 1	Adolescent; Male				Panel 2	Adolescent; Female				Panel 3	Adult; Male				Panel 4	Adult; Female
		Group	Mouse number	BrdU+/Sox2+/S100β- cell counts per DG section			Group	Mouse number	BrdU+/Sox2+/S100β- cell counts per DG section			Group	Mouse number	BrdU+/Sox2+/S100β- cell counts per DG section			Group	Mouse number	BrdU+/Sox2+/S100β- cell counts per DG section
		C57BL/6 J Ad libitum	o11	0.125			C57BL/6J Ad libitum	o2	0			C57BL/6J Ad libitum	n2	0.285714			C57BL/6J Ad libitum	n5	0.375
			o29	0.75				o3	0.125				n9	0.25				n6	0.625
			o38	0.375				o4	0.625				n17	0				n11	0
			o49	0.375				o16	0.125				n37	0.125				n22	0.125
			o50	0				o21	0.375				n47	0.125				n32	0.125
			o51	0.875				o36	0				n53	IHC unsuccessful				n43	0.25
			Average	0.416667				o36	0.125				n54	IHC unsuccessful				n51	0.875
			SEM	0.139443				Average	0.196429				n55	IHC unsuccessful				n59	IHC unsuccessful
		C57BL/6J - 5:2 diet	o12	0				SEM	0.0856398				Average	0.157143				n60	IHC unsuccessful
			o30	0.25			C57BL/6J 5:2 diet	o5	0				SEM	0.0509477				Average	0.339286
			o39	0.125				o6	0			C57BL/6J 5:2 diet	n3	0.5				SEM	0.118001
			o47	0.125				o7	0.125				n4	0			C57BL/6 J 5:2 diet	n7	0.875
			o52	0.5				o17	0.125				n10	0.25				n8	0.125
			o53	0.25				o22	0.125				n38	0.25				n12	0.25
			Average	0.208333				o23	0.375				n48	0				n13	0
			SEM	0.0697217				o43	0.625				n56	IHC unsuccessful				n33	0.125
		loxTB-GHSR Ad libitum	o13	0.5				o48	0.25				n57	IHC unsuccessful				n44	0.5
			o14	0.25				Average	0.203125				n58	IHC unsuccessful				n61	IHC unsuccessful
			o31	0.625				SEM	0.074468				Average	0.2				n62	IHC unsuccessful
			o32	0.625			loxTB-GHSR Ad libitum	o8	0.25				SEM	0.0935414				Average	0.3125
			o33	0.875				o9	0.25			loxTB-GHSR Ad libitum	n1	0.25				SEM	0.132091
			o40	1.25				o18	1				n18	0			loxTB-GHSR Ad libitum	n14	0
			o54	0.625				o24	0.5				n19	0				n23	0
			Average	0.678571				o25	0.25				n27	0				n24	0.375
			SEM	0.118451				o37	1.125				n28	0.25				n34	0.125
		loxTB-GHSR 5:2 diet	o1	0.25				o44	0.875				n39	0.375				n35	0
			o15	0.25				Average	0.607143				n40	0.375				n45	0.125
			o34	0.25				SEM	0.145438				n49	0.125				n52	0.375
			o35	0			loxTB-GHSR 5:2 diet	o10	0.125				Average	0.171875				Average	0.142857
			o41	1.125				o19	0.375				SEM	0.0575616				SEM	0.063554
			o55	0.4				o20	0.75			loxTB-GHSR 5:2 diet	n20	0.5			loxTB-GHSR 5:2 diet	n15	0.25
			o56	IHC unsuccessful				o26	0.375				n29	0				n16	0.375
			Average	0.379167				o27	0.375				n30	0				n25	0.5
			SEM	0.158169				o28	0.5				n31	0				n26	0
								o45	1				n41	0.375				n36	0
								Average	0.5				n42	0.375				n46	0.125
								SEM	0.109109				n50	0.375				Average	0.208333
													Average	0.232143				SEM	0.0833333
													SEM	0.0837574
