# Supplementary material for: The 5:2 diet does not increase adult hippocampal neurogenesis or enhance spatial memory in mice
Source: EMBO Rep. 2023 Nov 21;24(12):e57269. doi: 10.15252/embr.202357269 (PMC10702912; doi:10.15252/embr.202357269)
Supplement: Supplementary file 10 — Source Data for Figure 6 [file EMBR-24-e57269-s011.zip]

Archive with 30 entries (24 files):
- Figure 6/
- __MACOSX/._Figure 6
- Figure 6/6F/
- __MACOSX/Figure 6/._6F
- Figure 6/6G/
- __MACOSX/Figure 6/._6G
- Figure 6/.DS_Store
- __MACOSX/Figure 6/._.DS_Store
- Figure 6/6B/
- __MACOSX/Figure 6/._6B
- Figure 6/6E/
- __MACOSX/Figure 6/._6E
- Figure 6/6D/
- __MACOSX/Figure 6/._6D
- Figure 6/6F/Open Field Test. Time Spent in Inner zone. Numerical Data.xlsx
- __MACOSX/Figure 6/6F/._Open Field Test. Time Spent in Inner zone. Numerical Data.xlsx
- Figure 6/6G/Open Field Test. Inner zone entry frequency. Numerical Data.xlsx
- __MACOSX/Figure 6/6G/._Open Field Test. Inner zone entry frequency. Numerical Data.xlsx
- Figure 6/6B/Object in Place Task. Numerical Data.xlsx
- __MACOSX/Figure 6/6B/._Object in Place Task. Numerical Data.xlsx
- Figure 6/6E/Open Field Test. Overall distance. Numerical Data.xlsx
- __MACOSX/Figure 6/6E/._Open Field Test. Overall distance. Numerical Data.xlsx
- Figure 6/6D/C57BL6J. 5.2 Diet. OF Heatmap..png
- __MACOSX/Figure 6/6D/._C57BL6J. 5.2 Diet. OF Heatmap..png
- Figure 6/6D/loxTB-GHSR. 5.2 Diet. OF Heatmap..png
- __MACOSX/Figure 6/6D/._loxTB-GHSR. 5.2 Diet. OF Heatmap..png
- Figure 6/6D/loxTB-GHSR. Ad libitum. OF Heatmap..png
- __MACOSX/Figure 6/6D/._loxTB-GHSR. Ad libitum. OF Heatmap..png
- Figure 6/6D/C57BL6J. Ad libitum. OF Heatmap..png
- __MACOSX/Figure 6/6D/._C57BL6J. Ad libitum. OF Heatmap..png
