# Supplementary material for: The 5:2 diet does not increase adult hippocampal neurogenesis or enhance spatial memory in mice
Source: EMBO Rep. 2023 Nov 21;24(12):e57269. doi: 10.15252/embr.202357269 (PMC10702912; doi:10.15252/embr.202357269)
Supplement: Supplementary file 10 — Source Data for Figure 6 [file EMBR-24-e57269-s011.zip › Figure 6/6F/Open Field Test. Time Spent in Inner zone. Numerical Data.xlsx]

## Sheet: Sheet1
	Panel 1	Adolescent; Male				Panel 2	Adolescent; Female				Panel 3	Adult; Male				Panel 4	Adult; Female
		Group	Mouse number	OF- Time spent in inner zone (s)			Group	Mouse number	OF- Time spent in inner zone (s)			Group	Mouse number	OF- Time spent in inner zone (s)			Group	Mouse number	OF- Time spent in inner zone (s)
		C57BL/6J Ad libitum	o11	82.0572			C57BL/6J Ad libitum	o2	69.2587			C57BL/6J Ad libitum	n2	36.7996			C57BL/6J Ad libitum	n5	66.263
			o29	78.1243				o3	54.5937				n9	69.266				n6	52.1995
			o38	78.7992				o4	40.662				n17	164.665				n11	104.466
			o49	60.5948				o16	72.525				n37	34.0627				n22	64.9259
			o50	73.5915				o21	41.6619				n47	77.3244				n32	17.2647
			o51	48.1278				o36	52.194				n53	59.1265				n43	61.3929
			Average	70.2158				o36	80.2659				n54	84.1237				n51	53.6605
			SEM	5.37983				Average	58.7373				n55	33.7295				n59	47.3945
		C57BL/6J 5:2 diet	o12	105.588				SEM	5.86058				Average	69.8872				n60	82.1239
			o30	102.722			C57BL/6J 5:2 diet	o5	49.8609				SEM	15.2612				Average	61.0768
			o39	82.6658				o6	31.2631			C57BL/6J 5:2 diet	n3	42.3329				SEM	7.99994
			o47	38.5996				o7	30.1965				n4	83.4621			C57BL/6 J 5:2 diet	n7	63.466
			o52	49.661				o17	33.8628				n10	49.5328				n8	37.0663
			o53	51.4607				o22	75.9246				n38	68.4588				n12	43.0662
			Average	71.7828				o23	68.3921				n48	62.1928				n13	54.8661
			SEM	11.863				o43	70.3993				n56	68.3921				n33	30.0632
		loxTB-GHSR Ad libitum	o13	65.8591				o48	79.2659				n57	32.1296				n44	36.7958
			o14	60.6597				Average	54.8956				n58	29.8632				n61	24.9971
			o31	67.5256				SEM	7.43414				Average	54.5455				n62	43.6616
			o32	72.9249			loxTB-GHSR Ad libitum	o8	43.9949				SEM	6.76905				Average	41.7478
			o33	43.3284				o9	46.528			loxTB-GHSR Ad libitum	n1	34.4663				SEM	4.45759
			o40	87.3991				o18	61.7929				n18	47.3945			loxTB-GHSR Ad libitum	n14	29.2664
			o54	112.654				o24	130.652				n19	44.1949				n23	46.3947
			Average	72.9073				o25	111.454				n27	59.5931				n24	77.8577
			SEM	8.29998				o37	77.6659				n28	24.4639				n34	64.2593
		loxTB-GHSR 5:2 diet	o1	56.7268				o44	58.26				n39	39.8621				n35	42.1285
			o15	78.7243				Average	75.764				n40	52.3273				n45	36.8624
			o34	66.1257				SEM	12.5884				n49	43.9283				n52	73.3249
			o35	54.1271			loxTB-GHSR 5:2 diet	o10	76.5245				Average	43.2788				Average	52.8706
			o41	76.8659				o19	57.5934				SEM	3.80218				SEM	7.14341
			o55	61.3263				o20	33.4628			loxTB-GHSR 5:2 diet	n20	63.326			loxTB-GHSR 5:2 diet	n15	70.666
			o56	74.7914				o26	68.1922				n29	43.795				n16	41.1996
			Average	66.9554				o27	136.318				n30	154.316				n25	54.1938
			SEM	3.77868				o28	60.0598				n31	39.3955				n26	54.727
								o45	59.1941				n41	34.996				n36	136.451
								Average	70.1921				n42	55.9269				n46	69.1254
								SEM	12.0989				n50	67.5256				Average	71.0605
													Average	65.6116				SEM	13.8115
													SEM	15.4856
