# Supplementary material for: The 5:2 diet does not increase adult hippocampal neurogenesis or enhance spatial memory in mice
Source: EMBO Rep. 2023 Nov 21;24(12):e57269. doi: 10.15252/embr.202357269 (PMC10702912; doi:10.15252/embr.202357269)
Supplement: Supplementary file 10 — Source Data for Figure 6 [file EMBR-24-e57269-s011.zip › Figure 6/6G/Open Field Test. Inner zone entry frequency. Numerical Data.xlsx]

## Sheet: Sheet1
	Panel 1	Adolescent; Male				Panel 2	Adolescent; Female				Panel 3	Adult; Male				Panel 4	Adult; Female
		Group	Mouse number	OF- Inner zone entry frequency			Group	Mouse number	OF- Inner zone entry frequency			Group	Mouse number	OF- Inner zone entry frequency			Group	Mouse number	OF- Inner zone entry frequency
		C57BL/6J Ad libitum	o11	16			C57BL/6J Ad libitum	o2	21			C57BL/6J Ad libitum	n2	13			C57BL/6J Ad libitum	n5	23
			o29	42				o3	18				n9	17				n6	16
			o38	38				o4	21				n17	8				n11	6
			o49	16				o16	26				n37	13				n22	16
			o50	32				o21	18				n47	2				n32	6
			o51	28				o36	22				n53	26				n43	28
			Average	28.6667				o36	20				n54	34				n51	16
			SEM	4.46219				Average	20.8571				n55	7				n59	22
		C57BL/6J 5:2 diet	o12	39				SEM	1.03345				Average	15				n60	36
			o30	31			C57BL/6J 5:2 diet	o5	20				SEM	3.72252				Average	18.7778
			o39	38				o6	21			C57BL/6J 5:2 diet	n3	17				SEM	3.24798
			o47	17				o7	13				n4	27			C57BL/6 J 5:2 diet	n7	29
			o52	20				o17	16				n10	12				n8	17
			o53	22				o22	35				n38	12				n12	16
			Average	27.8333				o23	34				n48	26				n13	12
			SEM	3.87657				o43	16				n56	21				n33	17
		loxTB-GHSR Ad libitum	o13	29				o48	33				n57	13				n44	33
			o14	23				Average	23.5				n58	16				n61	18
			o31	26				SEM	3.20156				Average	18				n62	25
			o32	35			loxTB-GHSR Ad libitum	o8	22				SEM	2.13809				Average	20.875
			o33	18				o9	30			loxTB-GHSR Ad libitum	n1	11				SEM	2.57347
			o40	51				o18	17				n18	17			loxTB-GHSR Ad libitum	n14	15
			o54	30				o24	64				n19	17				n23	19
			Average	30.2857				o25	41				n27	21				n24	26
			SEM	4.01019				o37	27				n28	5				n34	20
		loxTB-GHSR 5:2 diet	o1	31				o44	16				n39	20				n35	16
			o15	52				Average	31				n40	18				n45	17
			o34	24				SEM	6.37704				n49	8				n52	20
			o35	29			loxTB-GHSR 5:2 diet	o10	27				Average	14.625				Average	19
			o41	25				o19	24				SEM	2.07827				SEM	1.38013
			o55	23				o20	21			loxTB-GHSR 5:2 diet	n20	12			loxTB-GHSR 5:2 diet	n15	34
			o56	28				o26	26				n29	10				n16	21
			Average	30.2857				o27	34				n30	9				n25	28
			SEM	3.77784				o28	24				n31	26				n26	18
								o45	27				n41	14				n36	23
								Average	26.1429				n42	29				n46	19
								SEM	1.53419				n50	24				Average	23.8333
													Average	17.7143				SEM	2.49555
													SEM	3.15258
