# Supplementary material for: The 5:2 diet does not increase adult hippocampal neurogenesis or enhance spatial memory in mice
Source: EMBO Rep. 2023 Nov 21;24(12):e57269. doi: 10.15252/embr.202357269 (PMC10702912; doi:10.15252/embr.202357269)
Supplement: Supplementary file 10 — Source Data for Figure 6 [file EMBR-24-e57269-s011.zip › Figure 6/6B/Object in Place Task. Numerical Data.xlsx]

## Sheet: Sheet1
	Panel 1	Adolescent; Male				Panel 2	Adolescent; Female				Panel 3	Adult; Male				Panel 4	Adult; Female
		Group	Mouse number	OIP Discrimination Index			Group	Mouse number	OIP Discrimination Index			Group	Mouse number	OIP Discrimination Index			Group	Mouse number	OIP Discrimination Index
		C57BL/6J Ad libitum	o11	0.33			C57BL/6J Ad libitum	o2	0.01			C57BL/6J Ad libitum	n2	0.39			C57BL/6J Ad libitum	n5	0.46
			o29	0.42				o3	0.28				n9	0.07				n6	0.31
			o38	0.3				o4	-0.04				n17	0.42				n11	-0.23
			o49	-0.05				o16	0.2				n37	-0.04				n22	0.14
			o50	0.26				o21	0.32				n47	0.77				n32	0.25
			o51	0.36				o36	0.3				n53	0.21				n43	0.22
			Average	0.27				o36	0.2				n54	0.39				n51	0.01
			SEM	0.0677249				Average	0.181429				n55	0.45				n59	0.32
		C57BL/6J 5:2 diet	o12	0.33				SEM	0.0539148				Average	0.3325				n60	0.45
			o30	0.26			C57BL/6J 5:2 diet	o5	0.23				SEM	0.0888568				Average	0.214444
			o39	0.21				o6	0.01			C57BL/6J 5:2 diet	n3	0.08				SEM	0.0728604
			o47	0.29				o7	0.17				n4	0.18			C57BL/6 J 5:2 diet	n7	0.25
			o52	0.18				o17	0.28				n10	0.16				n8	0.51
			o53	0.1				o22	0.25				n38	-0.13				n12	0.31
			Average	0.228333				o23	0.23				n48	-0.11				n13	-0.26
			SEM	0.033805				o43	0.42				n56	0.51				n33	-0.11
		loxTB-GHSR Ad libitum	o13	-0.16				o48	0.22				n57	0.41				n44	0.4
			o14	0.22				Average	0.22625				n58	0.09				n61	0.25
			o31	0.16				SEM	0.0403085				Average	0.14875				n62	0.04
			o32	0.43			loxTB-GHSR Ad libitum	o8	0.13				SEM	0.0793599				Average	0.17375
			o33	0.23				o9	-0.08			loxTB-GHSR Ad libitum	n1	0.04				SEM	0.0926772
			o40	0.06				o18	0.15				n18	0.32			loxTB-GHSR Ad libitum	n14	-0.33
			o54	0.41				o24	0.14				n19	-0.34				n23	0.01
			Average	0.192857				o25	0.17				n27	0.22				n24	0.29
			SEM	0.0769574				o37	-0.03				n28	-0.17				n34	0.11
		loxTB-GHSR 5:2 diet	o1	0.43				o44	0.37				n39	0.14				n35	0.4
			o15	0.14				Average	0.121429				n40	0.25				n45	0.3
			o34	0.19				SEM	0.0553959				n49	0.32				n52	0.06
			o35	0.17			loxTB-GHSR 5:2 diet	o10	-0.23				Average	0.0975				Average	0.12
			o41	0.16				o19	0.17				SEM	0.0850787				SEM	0.0923245
			o55	0.46				o20	0.46			loxTB-GHSR 5:2 diet	n20	-0.01			loxTB-GHSR 5:2 diet	n15	0.43
			o56	0.37				o26	0.09				n29	0.16				n16	-0.17
			Average	0.274286				o27	0.05				n30	-0.09				n25	0.14
			SEM	0.0527734				o28	0.15				n31	0.12				n26	0.02
								o45	0.12				n41	0.08				n36	-0.05
								Average	0.115714				n42	-0.02				n46	0.2
								SEM	0.076714				n50	0.16				Average	0.095
													Average	0.0571429				SEM	0.0860523
													SEM	0.0370787
