# Supplementary material for: The 5:2 diet does not increase adult hippocampal neurogenesis or enhance spatial memory in mice
Source: EMBO Rep. 2023 Nov 21;24(12):e57269. doi: 10.15252/embr.202357269 (PMC10702912; doi:10.15252/embr.202357269)
Supplement: Supplementary file 10 — Source Data for Figure 6 [file EMBR-24-e57269-s011.zip › Figure 6/6E/Open Field Test. Overall distance. Numerical Data.xlsx]

## Sheet: Sheet1
	Panel 1	Adolescent; Male				Panel 2	Adolescent; Female				Panel 3	Adult; Male				Panel 4	Adult; Female
		Group	Mouse number	OF- overall distance (cm)			Group	Mouse number	OF- overall distance (cm)			Group	Mouse number	OF- overall distance (cm)			Group	Mouse number	OF- overall distance (cm)
		C57BL/6J Ad libitum	o11	5616.33			C57BL/6J Ad libitum	o2	5108.78			C57BL/6J Ad libitum	n2	3470.47			C57BL/6J Ad libitum	n5	5211.59
			o29	9303.42				o3	5765.81				n9	4079				n6	5113.87
			o38	8357.88				o4	6393.44				n17	2716.74				n11	2035.9
			o49	3528.15				o16	6783.38				n37	5239.29				n22	3200.31
			o50	6619.23				o21	5452.82				n47	856.096				n32	5145.57
			o51	6864.24				o36	7096.44				n53	5684.26				n43	8481.92
			Average	6714.87				o36	5776.09				n54	5076.64				n51	4060.37
			SEM	832.536				Average	6053.82				n55	3128.3				n59	4904.37
		C57BL/6J 5:2 diet	o12	7850.06				SEM	273.82				Average	3781.35				n60	5840
			o30	5951.45			C57BL/6J 5:2 diet	o5	5523.08				SEM	562.625				Average	4888.21
			o39	7393.22				o6	6653.61			C57BL/6J 5:2 diet	n3	5701.55				SEM	597.595
			o47	5866.71				o7	5910.12				n4	5307.55			C57BL/6 J 5:2 diet	n7	6045.35
			o52	4499.18				o17	6009.34				n10	4132.58				n8	5618.17
			o53	6167.55				o22	5977.3				n38	3730.97				n12	4467.6
			Average	6288.03				o23	6690.71				n48	6141.8				n13	3261.15
			SEM	488.763				o43	4922.77				n56	5070.53				n33	6047.77
		loxTB-GHSR Ad libitum	o13	7284.55				o48	5980.34				n57	5622.73				n44	7946.94
			o14	7596.34				Average	5958.41				n58	5432.98				n61	5119.8
			o31	6227.62				SEM	202.105				Average	5142.59				n62	6828.77
			o32	6154.62			loxTB-GHSR Ad libitum	o8	5911.6				SEM	288.806				Average	5666.94
			o33	6899.53				o9	8027.66			loxTB-GHSR Ad libitum	n1	4002.4				SEM	506.466
			o40	9268.76				o18	6439.42				n18	5584.78			loxTB-GHSR Ad libitum	n14	3467.51
			o54	5661.64				o24	8801.84				n19	4641.9				n23	5568.41
			Average	7013.29				o25	7493.27				n27	6104.32				n24	6165.47
			SEM	455.003				o37	7078.64				n28	3010.29				n34	5764.26
		loxTB-GHSR 5:2 diet	o1	7029.62				o44	5588.3				n39	4915.35				n35	4352.79
			o15	9226.51				Average	7048.68				n40	5066.99				n45	6386.5
			o34	7591.12				SEM	437.182				n49	2620.95				n52	4777.6
			o35	7384.84			loxTB-GHSR 5:2 diet	o10	6232.26				Average	4493.37				Average	5211.79
			o41	6729.69				o19	7492.07				SEM	428.078				SEM	399.129
			o55	6956.41				o20	7113.16			loxTB-GHSR 5:2 diet	n20	4814.53			loxTB-GHSR 5:2 diet	n15	6496.26
			o56	5434.7				o26	5946.63				n29	3787.17				n16	6189.07
			Average	7193.27				o27	6139.93				n30	2124.26				n25	7131.33
			SEM	428.714				o28	6695.71				n31	5156.96				n26	6050.58
								o45	7382.88				n41	5245.78				n36	4229.28
								Average	6714.66				n42	7660.32				n46	4285.03
								SEM	237.193				n50	4182				Average	5730.26
													Average	4710.15				SEM	490.051
													SEM	636.557
